# Supplementary material for: Distinct changes in brain metabolism in patients with dementia and hearing loss
Source: Brain Behav. 2024 Jan 6;14(1):e3374. doi: 10.1002/brb3.3374 (PMC10771228; doi:10.1002/brb3.3374)
Supplement: Supplementary file 2 — Supp Table S1 Information [file BRB3-14-e3374-s001.xlsx]

## Sheet: ADCI
Number of clusters found: 31
----------------------
Cluster 1
Number of voxels: 380
Peak MNI coordinate: -2 -38 -36
Peak MNI coordinate region: // Left Brainstem // Pons // undefined // undefined // undefined // undefined
Peak intensity (t-value) (t-value): 2.9068
# voxels	structure
380	--TOTAL # VOXELS--
209	Pons
155	Right Brainstem
137	Left Brainstem
72	Left Cerebellum
59	Medulla
52	Cerebellar Tonsil
52	Cerebellum Posterior Lobe
34	Cerebellum Anterior Lobe
24	Midbrain
21	Cerebelum_9_R (aal)
14	Right Cerebellum
11	Vermis_10 (aal)
10	Cerebelum_10_L (aal)
7	Cerebelum_8_L (aal)
6	Cerebelum_9_L (aal)
----------------------
Cluster 2
Number of voxels: 3138
Peak MNI coordinate: 56 -24 -6
Peak MNI coordinate region: // Right Cerebrum // Temporal Lobe // Middle Temporal Gyrus // White Matter // undefined // Temporal_Mid_R (aal)
Peak intensity (t-value) (t-value): -3.514
# voxels	structure
3138	--TOTAL # VOXELS--
2766	Right Cerebrum
2689	Temporal Lobe
1426	Temporal_Mid_R (aal)
1293	Gray Matter
1221	Middle Temporal Gyrus
1213	White Matter
1095	Temporal_Inf_R (aal)
644	Superior Temporal Gyrus
551	Inferior Temporal Gyrus
517	brodmann area 21
336	brodmann area 20
314	Temporal_Sup_R (aal)
236	brodmann area 22
213	Fusiform Gyrus
84	Temporal_Pole_Mid_R (aal)
74	brodmann area 37
65	Fusiform_R (aal)
63	Limbic Lobe
62	Sub-Gyral
51	Uncus
36	brodmann area 38
27	brodmann area 39
22	ParaHippocampal_R (aal)
19	brodmann area 36
12	Occipital Lobe
10	Parahippocampa Gyrus
9	Angular_R (aal)
7	brodmann area 42
7	Middle Occipital Gyrus
6	brodmann area 19
5	Supramarginal Gyrus
3	brodmann area 40
3	Temporal_Pole_Sup_R (aal)
3	Hippocampus_R (aal)
1	Amygdala_R (aal)
----------------------
Cluster 3
Number of voxels: 48
Peak MNI coordinate: 24 -40 -42
Peak MNI coordinate region: // Right Cerebellum // Cerebellum Posterior Lobe // Cerebellar Tonsil // undefined // undefined // Cerebelum_10_R (aal)
Peak intensity (t-value) (t-value): 2.6753
# voxels	structure
48	--TOTAL # VOXELS--
45	Right Cerebellum
39	Cerebellar Tonsil
39	Cerebellum Posterior Lobe
20	Cerebelum_10_R (aal)
6	Cerebellum Anterior Lobe
1	Pons
1	Right Brainstem
----------------------
Cluster 4
Number of voxels: 44
Peak MNI coordinate: -24 -12 -34
Peak MNI coordinate region: // Left Cerebrum // Limbic Lobe // Uncus // Gray Matter // brodmann area 28 // ParaHippocampal_L (aal)
Peak intensity (t-value) (t-value): -2.5794
# voxels	structure
44	--TOTAL # VOXELS--
32	Limbic Lobe
32	Left Cerebrum
31	Uncus
22	Gray Matter
17	Fusiform_L (aal)
15	ParaHippocampal_L (aal)
11	brodmann area 36
9	brodmann area 28
5	White Matter
5	Temporal_Pole_Mid_L (aal)
2	Temporal_Inf_L (aal)
1	brodmann area 35
1	brodmann area 20
1	Parahippocampa Gyrus
----------------------
Cluster 5
Number of voxels: 308
Peak MNI coordinate: -48 -28 -26
Peak MNI coordinate region: // Left Cerebrum // Temporal Lobe // Fusiform Gyrus // White Matter // undefined // Temporal_Inf_L (aal)
Peak intensity (t-value) (t-value): -3.4252
# voxels	structure
308	--TOTAL # VOXELS--
293	Temporal_Inf_L (aal)
292	Left Cerebrum
290	Temporal Lobe
145	White Matter
143	Fusiform Gyrus
133	Gray Matter
76	brodmann area 20
76	Sub-Gyral
65	Inferior Temporal Gyrus
55	brodmann area 37
6	Middle Temporal Gyrus
2	brodmann area 36
2	Parahippocampa Gyrus
2	Limbic Lobe
----------------------
Cluster 6
Number of voxels: 10
Peak MNI coordinate: 20 46 -34
Peak MNI coordinate region: // undefined // undefined // undefined // undefined // undefined // undefined
Peak intensity (t-value): 2.7824
# voxels	structure
10	--TOTAL # VOXELS--
----------------------
Cluster 7
Number of voxels: 130
Peak MNI coordinate: 2 -20 -24
Peak MNI coordinate region: // Right Brainstem // Pons // undefined // undefined // undefined // undefined
Peak intensity (t-value): 3.2098
# voxels	structure
130	--TOTAL # VOXELS--
96	Pons
79	Right Brainstem
51	Left Brainstem
34	Midbrain
----------------------
Cluster 8
Number of voxels: 5
Peak MNI coordinate: -60 6 -16
Peak MNI coordinate region: // Left Cerebrum // Temporal Lobe // Middle Temporal Gyrus // Gray Matter // brodmann area 21 // undefined
Peak intensity (t-value): -2.5385
# voxels	structure
5	--TOTAL # VOXELS--
5	Gray Matter
5	Left Cerebrum
5	Middle Temporal Gyrus
5	Temporal Lobe
5	brodmann area 21
----------------------
Cluster 9
Number of voxels: 923
Peak MNI coordinate: -22 0 14
Peak MNI coordinate region: // Left Cerebrum // Sub-lobar // Lentiform Nucleus // Gray Matter // Putamen // Putamen_L (aal)
Peak intensity (t-value): 3.3902
# voxels	structure
923	--TOTAL # VOXELS--
923	Left Cerebrum
923	Sub-lobar
620	Gray Matter
600	Lentiform Nucleus
393	Putamen
372	Putamen_L (aal)
303	White Matter
303	Extra-Nuclear
175	Pallidum_L (aal)
171	Lateral Globus Pallidus
30	Thalamus_L (aal)
29	Medial Globus Pallidus
16	Claustrum
5	Amygdala_L (aal)
3	Thalamus
2	Ventral Posterior Lateral Nucleus
1	Ventral Lateral Nucleus
1	Amygdala
----------------------
Cluster 10
Number of voxels: 25
Peak MNI coordinate: -52 -34 -8
Peak MNI coordinate region: // Left Cerebrum // Temporal Lobe // Middle Temporal Gyrus // White Matter // undefined // Temporal_Mid_L (aal)
Peak intensity (t-value): -2.6933
# voxels	structure
25	--TOTAL # VOXELS--
25	Temporal Lobe
25	White Matter
25	Left Cerebrum
22	Middle Temporal Gyrus
18	Temporal_Mid_L (aal)
3	Sub-Gyral
----------------------
Cluster 11
Number of voxels: 893
Peak MNI coordinate: 20 -4 -4
Peak MNI coordinate region: // Right Cerebrum // Sub-lobar // Lentiform Nucleus // Gray Matter // Lateral Globus Pallidus // Pallidum_R (aal)
Peak intensity (t-value): 3.3081
# voxels	structure
893	--TOTAL # VOXELS--
880	Right Cerebrum
879	Sub-lobar
595	Gray Matter
561	Lentiform Nucleus
503	Putamen_R (aal)
426	Putamen
288	White Matter
284	Extra-Nuclear
192	Pallidum_R (aal)
108	Lateral Globus Pallidus
30	Claustrum
26	Medial Globus Pallidus
14	Midbrain
13	Right Brainstem
11	Thalamus_R (aal)
5	Insula
3	Subthalamic Nucleus
1	brodmann area 13
----------------------
Cluster 12
Number of voxels: 90
Peak MNI coordinate: 2 -30 -4
Peak MNI coordinate region: // Right Brainstem // Midbrain // undefined // undefined // undefined // undefined
Peak intensity (t-value): 3.0539
# voxels	structure
90	--TOTAL # VOXELS--
89	Midbrain
63	Right Brainstem
26	Left Brainstem
5	Vermis_3 (aal)
1	Sub-lobar
1	Third Ventricle
1	Cerebro-Spinal Fluid
1	Right Cerebrum
----------------------
Cluster 13
Number of voxels: 11
Peak MNI coordinate: 30 -36 -2
Peak MNI coordinate region: // Right Cerebrum // Temporal Lobe // Sub-Gyral // White Matter // undefined // Hippocampus_R (aal)
Peak intensity (t-value): -2.6743
# voxels	structure
11	--TOTAL # VOXELS--
11	Right Cerebrum
10	White Matter
9	Hippocampus_R (aal)
6	Sub-lobar
5	Sub-Gyral
5	Temporal Lobe
4	Extra-Nuclear
1	Cerebro-Spinal Fluid
1	Lateral Ventricle
----------------------
Cluster 14
Number of voxels: 99
Peak MNI coordinate: -62 4 0
Peak MNI coordinate region: // Left Cerebrum // Temporal Lobe // Superior Temporal Gyrus // Gray Matter // brodmann area 22 // undefined
Peak intensity (t-value): 3.0756
# voxels	structure
99	--TOTAL # VOXELS--
93	Left Cerebrum
88	Temporal Lobe
70	Superior Temporal Gyrus
50	Gray Matter
48	brodmann area 22
27	Rolandic_Oper_L (aal)
24	Temporal_Sup_L (aal)
17	White Matter
13	Transverse Temporal Gyrus
6	Postcentral_L (aal)
6	Precentral Gyrus
4	Temporal_Pole_Sup_L (aal)
2	brodmann area 42
1	Heschl_L (aal)
1	Frontal Lobe
----------------------
Cluster 15
Number of voxels: 37
Peak MNI coordinate: -12 -72 8
Peak MNI coordinate region: // Left Cerebrum // Occipital Lobe // Cuneus // Gray Matter // brodmann area 30 // Calcarine_L (aal)
Peak intensity (t-value): 2.642
# voxels	structure
37	--TOTAL # VOXELS--
37	Calcarine_L (aal)
37	Left Cerebrum
28	Cuneus
28	Occipital Lobe
18	Gray Matter
12	brodmann area 30
12	White Matter
9	Posterior Cingulate
9	Limbic Lobe
6	brodmann area 23
----------------------
Cluster 16
Number of voxels: 172
Peak MNI coordinate: 0 -24 32
Peak MNI coordinate region: // Left Cerebrum // Limbic Lobe // Cingulate Gyrus // undefined // undefined // Cingulum_Mid_L (aal)
Peak intensity (t-value): -3.3822
# voxels	structure
172	--TOTAL # VOXELS--
157	Limbic Lobe
139	Cingulate Gyrus
98	Left Cerebrum
67	Right Cerebrum
66	Gray Matter
63	brodmann area 23
63	Cingulum_Mid_R (aal)
40	Cingulum_Mid_L (aal)
39	Cingulum_Post_L (aal)
24	White Matter
18	Posterior Cingulate
8	Extra-Nuclear
8	Corpus Callosum
8	Sub-lobar
7	Inter-Hemispheric
3	brodmann area 31
----------------------
Cluster 17
Number of voxels: 6
Peak MNI coordinate: -68 -30 26
Peak MNI coordinate region: // Left Cerebrum // Parietal Lobe // Inferior Parietal Lobule // Gray Matter // brodmann area 40 // undefined
Peak intensity (t-value): 2.4204
# voxels	structure
6	--TOTAL # VOXELS--
5	Left Cerebrum
5	Parietal Lobe
5	Inferior Parietal Lobule
4	brodmann area 40
4	Gray Matter
3	SupraMarginal_L (aal)
----------------------
Cluster 18
Number of voxels: 11
Peak MNI coordinate: -34 22 28
Peak MNI coordinate region: // Left Cerebrum // Frontal Lobe // Sub-Gyral // White Matter // undefined // Frontal_Inf_Tri_L (aal)
Peak intensity (t-value): 2.5527
# voxels	structure
11	--TOTAL # VOXELS--
11	Left Cerebrum
11	Sub-Gyral
11	White Matter
11	Frontal Lobe
7	Frontal_Inf_Tri_L (aal)
----------------------
Cluster 19
Number of voxels: 8
Peak MNI coordinate: -68 -14 30
Peak MNI coordinate region: // undefined // undefined // undefined // undefined // undefined // undefined
Peak intensity (t-value): -2.6929
# voxels	structure
8	--TOTAL # VOXELS--
1	Parietal Lobe
1	Postcentral Gyrus
1	Left Cerebrum
----------------------
Cluster 20
Number of voxels: 107
Peak MNI coordinate: 42 -62 38
Peak MNI coordinate region: // Right Cerebrum // Parietal Lobe // Inferior Parietal Lobule // White Matter // undefined // Angular_R (aal)
Peak intensity (t-value): -3.034
# voxels	structure
107	--TOTAL # VOXELS--
107	Angular_R (aal)
107	Parietal Lobe
107	Right Cerebrum
86	Inferior Parietal Lobule
84	White Matter
21	Angular Gyrus
20	Gray Matter
12	brodmann area 39
8	brodmann area 40
----------------------
Cluster 21
Number of voxels: 12
Peak MNI coordinate: -24 -20 42
Peak MNI coordinate region: // Left Cerebrum // Frontal Lobe // Sub-Gyral // White Matter // undefined // undefined
Peak intensity (t-value): 2.7123
# voxels	structure
12	--TOTAL # VOXELS--
12	Left Cerebrum
12	Sub-Gyral
12	White Matter
12	Frontal Lobe
----------------------
Cluster 22
Number of voxels: 206
Peak MNI coordinate: 10 -16 52
Peak MNI coordinate region: // Right Cerebrum // Frontal Lobe // Medial Frontal Gyrus // Gray Matter // brodmann area 6 // Supp_Motor_Area_R (aal)
Peak intensity (t-value): 3.2563
# voxels	structure
206	--TOTAL # VOXELS--
206	Right Cerebrum
144	White Matter
140	Frontal Lobe
94	Supp_Motor_Area_R (aal)
89	Medial Frontal Gyrus
64	Limbic Lobe
64	Cingulate Gyrus
62	Gray Matter
35	Frontal_Sup_R (aal)
31	Paracentral Lobule
27	Cingulum_Mid_R (aal)
25	brodmann area 6
22	Sub-Gyral
18	Paracentral_Lobule_R (aal)
13	brodmann area 32
12	brodmann area 24
10	brodmann area 31
2	Parietal Lobe
2	brodmann area 5
----------------------
Cluster 23
Number of voxels: 36
Peak MNI coordinate: 0 10 50
Peak MNI coordinate region: // Inter-Hemispheric // undefined // undefined // undefined // undefined // Supp_Motor_Area_L (aal)
Peak intensity (t-value): -2.6591
# voxels	structure
36	--TOTAL # VOXELS--
28	Supp_Motor_Area_L (aal)
27	Frontal Lobe
22	Medial Frontal Gyrus
16	Right Cerebrum
13	Left Cerebrum
9	Gray Matter
8	Supp_Motor_Area_R (aal)
7	brodmann area 6
7	Inter-Hemispheric
5	Superior Frontal Gyrus
2	brodmann area 32
2	Limbic Lobe
2	Cingulate Gyrus
----------------------
Cluster 24
Number of voxels: 15
Peak MNI coordinate: -30 -74 50
Peak MNI coordinate region: // Left Cerebrum // Parietal Lobe // Superior Parietal Lobule // undefined // undefined // Parietal_Inf_L (aal)
Peak intensity (t-value): -2.5843
# voxels	structure
15	--TOTAL # VOXELS--
10	Parietal Lobe
10	Parietal_Inf_L (aal)
10	Left Cerebrum
9	Superior Parietal Lobule
5	Parietal_Sup_L (aal)
4	brodmann area 7
4	Gray Matter
1	Precuneus
----------------------
Cluster 25
Number of voxels: 72
Peak MNI coordinate: 50 -54 54
Peak MNI coordinate region: // Right Cerebrum // Parietal Lobe // Inferior Parietal Lobule // Gray Matter // brodmann area 40 // Parietal_Inf_R (aal)
Peak intensity (t-value): -3.0041
# voxels	structure
72	--TOTAL # VOXELS--
68	Parietal_Inf_R (aal)
59	Inferior Parietal Lobule
59	Right Cerebrum
59	Parietal Lobe
40	brodmann area 40
40	Gray Matter
10	White Matter
4	Angular_R (aal)
----------------------
Cluster 26
Number of voxels: 14
Peak MNI coordinate: -56 -46 52
Peak MNI coordinate region: // undefined // undefined // undefined // undefined // undefined // undefined
Peak intensity (t-value): -2.7507
# voxels	structure
14	--TOTAL # VOXELS--
7	Parietal_Inf_L (aal)
5	Left Cerebrum
5	Parietal Lobe
5	Gray Matter
5	brodmann area 40
5	Inferior Parietal Lobule
----------------------
Cluster 27
Number of voxels: 32
Peak MNI coordinate: -10 -8 52
Peak MNI coordinate region: // Left Cerebrum // Frontal Lobe // Medial Frontal Gyrus // White Matter // undefined // Supp_Motor_Area_L (aal)
Peak intensity (t-value): 2.7713
# voxels	structure
32	--TOTAL # VOXELS--
32	Left Cerebrum
25	Medial Frontal Gyrus
25	Supp_Motor_Area_L (aal)
25	Frontal Lobe
21	White Matter
9	Gray Matter
7	Cingulate Gyrus
7	Limbic Lobe
6	Cingulum_Mid_L (aal)
5	brodmann area 24
4	brodmann area 6
----------------------
Cluster 28
Number of voxels: 6
Peak MNI coordinate: 28 -22 60
Peak MNI coordinate region: // Right Cerebrum // Frontal Lobe // Precentral Gyrus // White Matter // undefined // Precentral_R (aal)
Peak intensity: 2.4729
# voxels	structure
6	--TOTAL # VOXELS--
6	Frontal Lobe
6	Precentral Gyrus
6	Precentral_R (aal)
6	Right Cerebrum
6	White Matter
----------------------
Cluster 29
Number of voxels: 41
Peak MNI coordinate: 4 -64 70
Peak MNI coordinate region: // undefined // undefined // undefined // undefined // undefined // Precuneus_R (aal)
Peak intensity (t-value): -2.7665
# voxels	structure
41	--TOTAL # VOXELS--
36	Precuneus_R (aal)
5	Inter-Hemispheric
1	Parietal Lobe
1	Right Cerebrum
1	Precuneus
----------------------
Cluster 30
Number of voxels: 6
Peak MNI coordinate: -34 -20 72
Peak MNI coordinate region: // undefined // undefined // undefined // undefined // undefined // Precentral_L (aal)
Peak intensity (t-value): 2.4999
# voxels	structure
6	--TOTAL # VOXELS--
6	Precentral_L (aal)
2	Left Cerebrum
2	Precentral Gyrus
2	Frontal Lobe
2	brodmann area 6
2	Gray Matter
----------------------
Cluster 31
Number of voxels: 30
Peak MNI coordinate: 6 -22 76
Peak MNI coordinate region: // Right Cerebrum // Frontal Lobe // Medial Frontal Gyrus // Gray Matter // brodmann area 6 // Paracentral_Lobule_R (aal)
Peak intensity (t-value): 2.5942
# voxels	structure
30	--TOTAL # VOXELS--
29	Right Cerebrum
23	Frontal Lobe
21	Paracentral_Lobule_R (aal)
21	Gray Matter
18	Medial Frontal Gyrus
13	brodmann area 6
9	Paracentral Lobule
8	White Matter
8	brodmann area 4
6	Parietal Lobe
3	Supp_Motor_Area_R (aal)
2	Superior Frontal Gyrus
1	Inter-Hemispheric
>>

## Sheet: LBDCI
Number of clusters found: 18
----------------------
Cluster 1
Number of voxels: 5664
Peak MNI coordinate: -10 -34 -34
Peak MNI coordinate region: // Left Brainstem // Pons // undefined // undefined // undefined // undefined
Peak intensity (t-value): 4.9277
# voxels	structure
5664	--TOTAL # VOXELS--
2204	Cerebellum Anterior Lobe
2007	Right Cerebellum
1710	Left Cerebellum
1511	Cerebellum Posterior Lobe
1372	Pons
1335	Culmen
932	Right Brainstem
810	Left Brainstem
655	Cerebellar Tonsil
503	Declive
355	Cerebelum_4_5_R (aal)
284	Cerebelum_4_5_L (aal)
282	Cerebelum_8_R (aal)
278	Cerebelum_6_R (aal)
269	Cerebelum_8_L (aal)
204	Vermis_4_5 (aal)
203	Midbrain
183	Cerebelum_6_L (aal)
182	Uvula
179	Vermis_6 (aal)
171	Dentate
167	Medulla
149	Cerebelum_9_L (aal)
144	Vermis_8 (aal)
126	Cerebelum_9_R (aal)
104	Cerebelum_3_R (aal)
69	Pyramis
60	Inferior Semi-Lunar Lobule
59	Cerebelum_3_L (aal)
59	Fastigium
57	Vermis_3 (aal)
53	Nodule
51	Vermis_7 (aal)
44	Cerebellar Lingual
43	Cerebelum_10_R (aal)
29	Declive of Vermis
28	Cerebelum_10_L (aal)
26	Culmen of Vermis
21	Cerebelum_Crus1_R (aal)
17	Vermis_1_2 (aal)
16	Pyramis of Vermis
15	Vermis_9 (aal)
14	Vermis_10 (aal)
10	Tuber of Vermis
8	Cerebelum_Crus2_R (aal)
3	Cerebelum_Crus2_L (aal)
3	Lingual_R (aal)
3	Cerebelum_7b_L (aal)
2	Fusiform_R (aal)
2	Cerebelum_Crus1_L (aal)
2	Cerebelum_7b_R (aal)
1	Uvula of Vermis
1	Right Cerebrum
----------------------
Cluster 2
Number of voxels: 879
Peak MNI coordinate: 60 -44 -18
Peak MNI coordinate region: // Right Cerebrum // Temporal Lobe // Middle Temporal Gyrus // Gray Matter // brodmann area 20 // Temporal_Inf_R (aal)
Peak intensity (t-value): -3.616
# voxels	structure
879	--TOTAL # VOXELS--
737	Temporal Lobe
737	Right Cerebrum
630	Temporal_Inf_R (aal)
358	Middle Temporal Gyrus
328	Gray Matter
313	White Matter
291	Inferior Temporal Gyrus
234	Temporal_Mid_R (aal)
206	brodmann area 20
97	brodmann area 21
79	Fusiform Gyrus
25	brodmann area 37
7	Sub-Gyral
----------------------
Cluster 3
Number of voxels: 82
Peak MNI coordinate: 16 44 -36
Peak MNI coordinate region: // undefined // undefined // undefined // undefined // undefined // undefined
Peak intensity (t-value): 4.4148
# voxels	structure
82	--TOTAL # VOXELS--
14	Orbital Gyrus
14	Right Cerebrum
14	Frontal Lobe
10	brodmann area 11
10	Gray Matter
----------------------
Cluster 4
Number of voxels: 7
Peak MNI coordinate: -54 -38 -34
Peak MNI coordinate region: // undefined // undefined // undefined // undefined // undefined // undefined
Peak intensity (t-value): 3.2334
# voxels	structure
7	--TOTAL # VOXELS--
----------------------
Cluster 5
Number of voxels: 64
Peak MNI coordinate: -10 44 -34
Peak MNI coordinate region: // undefined // undefined // undefined // undefined // undefined // undefined
Peak intensity (t-value): 4.1253
# voxels	structure
64	--TOTAL # VOXELS--
45	Orbital Gyrus
40	Frontal Lobe
40	Left Cerebrum
31	brodmann area 11
31	Gray Matter
----------------------
Cluster 6
Number of voxels: 3178
Peak MNI coordinate: -30 4 -12
Peak MNI coordinate region: // Left Cerebrum // Sub-lobar // Extra-Nuclear // White Matter // undefined // undefined
Peak intensity (t-value): 5.381
# voxels	structure
3178	--TOTAL # VOXELS--
3146	Left Cerebrum
2637	Sub-lobar
1850	White Matter
1293	Gray Matter
1244	Extra-Nuclear
929	Lentiform Nucleus
887	Putamen_L (aal)
723	Putamen
293	Frontal Lobe
290	Insula_L (aal)
261	Sub-Gyral
204	Insula
191	Pallidum_L (aal)
171	Lateral Globus Pallidus
160	Claustrum
147	Thalamus_L (aal)
134	Temporal Lobe
96	Thalamus
82	Limbic Lobe
79	Parahippocampa Gyrus
75	Amygdala_L (aal)
58	Inferior Frontal Gyrus
54	Subcallosal Gyrus
40	Amygdala
38	Superior Temporal Gyrus
37	Ventral Posterior Lateral Nucleus
32	Left Brainstem
32	Midbrain
30	Frontal_Sup_Orb_L (aal)
27	brodmann area 47
23	Medial Globus Pallidus
21	Rectus_L (aal)
20	brodmann area 13
19	Frontal_Inf_Orb_L (aal)
18	Precentral Gyrus
14	Pulvinar
12	Olfactory_L (aal)
12	Ventral Posterior Medial Nucleus
11	Hippocampus_L (aal)
11	brodmann area 34
5	brodmann area 38
4	Caudate_L (aal)
4	Optic Tract
2	Temporal_Pole_Sup_L (aal)
2	Lateral Geniculum Body
2	Lateral Posterior Nucleus
2	Ventral Lateral Nucleus
1	Uncus
1	Cerebro-Spinal Fluid
1	Lateral Ventricle
1	Substania Nigra
1	brodmann area 6
1	Medial Geniculum Body
----------------------
Cluster 7
Number of voxels: 2550
Peak MNI coordinate: 30 10 -14
Peak MNI coordinate region: // Right Cerebrum // Frontal Lobe // Sub-Gyral // White Matter // undefined // undefined
Peak intensity (t-value): 4.8437
# voxels	structure
2550	--TOTAL # VOXELS--
2549	Right Cerebrum
2140	Sub-lobar
1526	White Matter
1003	Gray Matter
983	Extra-Nuclear
890	Putamen_R (aal)
696	Lentiform Nucleus
555	Putamen
315	Frontal Lobe
275	Insula
193	Sub-Gyral
179	Insula_R (aal)
167	Claustrum
164	Pallidum_R (aal)
124	Lateral Globus Pallidus
82	Inferior Frontal Gyrus
72	brodmann area 13
68	Temporal Lobe
62	Thalamus_R (aal)
51	Subcallosal Gyrus
44	Amygdala_R (aal)
29	Precentral Gyrus
29	Olfactory_R (aal)
28	brodmann area 47
28	Rectus_R (aal)
25	Limbic Lobe
22	Thalamus
20	Superior Temporal Gyrus
20	Parahippocampa Gyrus
16	Ventral Posterior Lateral Nucleus
12	Medial Globus Pallidus
8	Inferior Parietal Lobule
7	brodmann area 38
7	Frontal_Sup_Orb_R (aal)
7	brodmann area 34
5	Caudate_R (aal)
4	Amygdala
3	Postcentral Gyrus
2	Midbrain
1	Right Brainstem
1	Frontal_Inf_Orb_R (aal)
----------------------
Cluster 8
Number of voxels: 171
Peak MNI coordinate: -24 30 18
Peak MNI coordinate region: // Left Cerebrum // Frontal Lobe // Sub-Gyral // White Matter // undefined // undefined
Peak intensity (t-value): 3.8207
# voxels	structure
171	--TOTAL # VOXELS--
171	White Matter
171	Left Cerebrum
162	Frontal Lobe
162	Sub-Gyral
14	Frontal_Inf_Tri_L (aal)
9	Limbic Lobe
9	Anterior Cingulate
----------------------
Cluster 9
Number of voxels: 35
Peak MNI coordinate: 26 38 2
Peak MNI coordinate region: // Right Cerebrum // Frontal Lobe // Sub-Gyral // White Matter // undefined // undefined
Peak intensity (t-value): 3.2885
# voxels	structure
35	--TOTAL # VOXELS--
35	Right Cerebrum
35	White Matter
35	Frontal Lobe
33	Sub-Gyral
2	Middle Frontal Gyrus
----------------------
Cluster 10
Number of voxels: 91
Peak MNI coordinate: 60 22 18
Peak MNI coordinate region: // Right Cerebrum // Frontal Lobe // Inferior Frontal Gyrus // Gray Matter // brodmann area 45 // Frontal_Inf_Tri_R (aal)
Peak intensity (t-value): -3.7248
# voxels	structure
91	--TOTAL # VOXELS--
81	Inferior Frontal Gyrus
81	Right Cerebrum
81	Frontal Lobe
59	Frontal_Inf_Tri_R (aal)
52	Gray Matter
48	brodmann area 45
32	Frontal_Inf_Oper_R (aal)
8	White Matter
4	brodmann area 44
----------------------
Cluster 11
Number of voxels: 93
Peak MNI coordinate: -50 -6 18
Peak MNI coordinate region: // Left Cerebrum // Frontal Lobe // Precentral Gyrus // White Matter // undefined // Postcentral_L (aal)
Peak intensity (t-value): 3.5347
# voxels	structure
93	--TOTAL # VOXELS--
93	Left Cerebrum
70	White Matter
65	Postcentral_L (aal)
58	Frontal Lobe
52	Precentral Gyrus
33	Parietal Lobe
21	Gray Matter
21	Postcentral Gyrus
18	Sub-Gyral
12	Precentral_L (aal)
11	Rolandic_Oper_L (aal)
9	brodmann area 43
7	brodmann area 6
5	brodmann area 4
2	Sub-lobar
2	Extra-Nuclear
----------------------
Cluster 12
Number of voxels: 6
Peak MNI coordinate: 54 -4 16
Peak MNI coordinate region: // Right Cerebrum // Frontal Lobe // Precentral Gyrus // White Matter // undefined // Rolandic_Oper_R (aal)
Peak intensity (t-value): 2.9917
# voxels	structure
6	--TOTAL # VOXELS--
6	Frontal Lobe
6	Right Cerebrum
6	Rolandic_Oper_R (aal)
4	Precentral Gyrus
4	White Matter
2	Gray Matter
2	brodmann area 4
2	Sub-Gyral
----------------------
Cluster 13
Number of voxels: 852
Peak MNI coordinate: 48 -56 52
Peak MNI coordinate region: // Right Cerebrum // Parietal Lobe // Inferior Parietal Lobule // Gray Matter // brodmann area 40 // Parietal_Inf_R (aal)
Peak intensity (t-value): -3.8996
# voxels	structure
852	--TOTAL # VOXELS--
740	Right Cerebrum
701	Parietal Lobe
496	Inferior Parietal Lobule
400	Gray Matter
378	Parietal_Inf_R (aal)
362	Angular_R (aal)
286	White Matter
261	brodmann area 40
71	Supramarginal Gyrus
67	brodmann area 39
65	Angular Gyrus
64	brodmann area 7
44	Superior Parietal Lobule
39	Temporal Lobe
39	Occipital_Mid_R (aal)
30	Middle Temporal Gyrus
27	SupraMarginal_R (aal)
23	Precuneus
8	brodmann area 19
7	Sub-Gyral
7	Temporal_Mid_R (aal)
4	Superior Temporal Gyrus
----------------------
Cluster 14
Number of voxels: 379
Peak MNI coordinate: -16 -12 44
Peak MNI coordinate region: // Left Cerebrum // Limbic Lobe // Cingulate Gyrus // White Matter // undefined // undefined
Peak intensity (t-value): 4.3022
# voxels	structure
379	--TOTAL # VOXELS--
379	Left Cerebrum
261	White Matter
227	Frontal Lobe
131	Limbic Lobe
127	Cingulate Gyrus
124	Cingulum_Mid_L (aal)
116	Paracentral Lobule
111	Gray Matter
101	Sub-Gyral
59	Paracentral_Lobule_L (aal)
41	brodmann area 24
38	brodmann area 5
24	Medial Frontal Gyrus
21	Parietal Lobe
19	Precuneus_L (aal)
16	brodmann area 6
11	Supp_Motor_Area_L (aal)
11	Precuneus
7	brodmann area 31
6	brodmann area 7
3	brodmann area 4
----------------------
Cluster 15
Number of voxels: 6
Peak MNI coordinate: -36 -42 42
Peak MNI coordinate region: // Left Cerebrum // Parietal Lobe // Inferior Parietal Lobule // White Matter // undefined // Parietal_Inf_L (aal)
Peak intensity (t-value): -2.9699
# voxels	structure
6	--TOTAL # VOXELS--
6	Left Cerebrum
6	Parietal Lobe
6	Parietal_Inf_L (aal)
6	White Matter
5	Inferior Parietal Lobule
1	Sub-Gyral
----------------------
Cluster 16
Number of voxels: 6
Peak MNI coordinate: 64 -16 50
Peak MNI coordinate region: // undefined // undefined // undefined // undefined // undefined // undefined
Peak intensity (t-value): -3.2661
# voxels	structure
6	--TOTAL # VOXELS--
----------------------
Cluster 17
Number of voxels: 92
Peak MNI coordinate: -44 -60 52
Peak MNI coordinate region: // Left Cerebrum // Parietal Lobe // Inferior Parietal Lobule // Gray Matter // brodmann area 40 // Parietal_Inf_L (aal)
Peak intensity (t-value): -3.5348
# voxels	structure
92	--TOTAL # VOXELS--
72	Parietal_Inf_L (aal)
66	Left Cerebrum
66	Parietal Lobe
55	Inferior Parietal Lobule
43	Gray Matter
34	brodmann area 40
16	White Matter
13	Superior Parietal Lobule
12	Angular_L (aal)
9	brodmann area 7
----------------------
Cluster 18
Number of voxels: 59
Peak MNI coordinate: 12 -14 52
Peak MNI coordinate region: // Right Cerebrum // Frontal Lobe // Medial Frontal Gyrus // Gray Matter // brodmann area 6 // Supp_Motor_Area_R (aal)
Peak intensity (t-value): 3.6014
# voxels	structure
59	--TOTAL # VOXELS--
59	Right Cerebrum
49	Frontal Lobe
46	Supp_Motor_Area_R (aal)
42	Medial Frontal Gyrus
31	Gray Matter
28	White Matter
22	brodmann area 6
11	Cingulum_Mid_R (aal)
10	Cingulate Gyrus
10	Limbic Lobe
6	brodmann area 31
5	Paracentral Lobule
3	brodmann area 24
2	Sub-Gyral
>>

## Sheet: VCI
Number of clusters found: 20
----------------------
Cluster 1
Number of voxels: 6648
Peak MNI coordinate: 20 -38 -32
Peak MNI coordinate region: // Right Cerebellum // Cerebellum Anterior Lobe // undefined // undefined // undefined // undefined
Peak intensity (t-value): -4.9301
# voxels	structure
6648	--TOTAL # VOXELS--
1831	Sub-lobar
1775	White Matter
1480	Right Cerebrum
1390	Right Brainstem
1242	Cerebellum Anterior Lobe
1146	Extra-Nuclear
1111	Right Cerebellum
1057	Midbrain
1041	Left Cerebrum
1017	Pons
846	Left Brainstem
809	Gray Matter
460	Culmen
420	Sub-Gyral
420	Temporal Lobe
410	Left Cerebellum
278	Lentiform Nucleus
270	Cerebellum Posterior Lobe
258	Cerebelum_9_R (aal)
258	Cerebellar Tonsil
212	Dentate
195	Limbic Lobe
174	Parahippocampa Gyrus
168	Medulla
167	Thalamus_R (aal)
145	Insula
139	Thalamus
134	Hippocampus_R (aal)
119	Lateral Globus Pallidus
113	Cerebelum_4_5_R (aal)
100	Cerebelum_9_L (aal)
100	Hippocampus_L (aal)
89	Medial Globus Pallidus
84	Thalamus_L (aal)
76	Frontal Lobe
67	Amygdala
65	Putamen
64	Cerebro-Spinal Fluid
61	Fastigium
57	Cerebelum_6_R (aal)
57	Cerebelum_3_R (aal)
55	Red Nucleus
55	Lateral Ventricle
55	Cerebelum_8_R (aal)
53	Temporal_Inf_L (aal)
53	Amygdala_R (aal)
52	brodmann area 13
49	Amygdala_L (aal)
47	Pallidum_R (aal)
41	Superior Temporal Gyrus
40	Subthalamic Nucleus
40	Substania Nigra
37	Pallidum_L (aal)
37	Insula_R (aal)
29	Mammillary Body
28	Claustrum
28	Nodule
26	Vermis_10 (aal)
25	Cerebelum_3_L (aal)
24	Temporal_Sup_R (aal)
21	Optic Tract
20	Cerebelum_10_R (aal)
19	brodmann area 28
16	Transverse Temporal Gyrus
13	Ventral Posterior Lateral Nucleus
13	Hypothalamus
12	Cerebellar Lingual
12	Cerebelum_10_L (aal)
12	Heschl_R (aal)
11	Medial Dorsal Nucleus
11	Fusiform Gyrus
11	Cerebelum_4_5_L (aal)
10	brodmann area 22
10	Pulvinar
10	Vermis_9 (aal)
9	Fourth Ventricle
9	Temporal_Mid_L (aal)
9	brodmann area 41
9	Inferior Semi-Lunar Lobule
8	Hippocampus
8	Vermis_1_2 (aal)
8	Putamen_R (aal)
7	Caudate Tail
7	brodmann area 34
7	Caudate
7	Medial Geniculum Body
6	Lateral Geniculum Body
6	Ventral Posterior Medial Nucleus
5	brodmann area 35
5	Vermis_3 (aal)
5	Vermis_4_5 (aal)
4	Putamen_L (aal)
4	brodmann area 20
3	Pyramis
2	Precentral Gyrus
2	brodmann area 36
2	Lateral Posterior Nucleus
2	Middle Temporal Gyrus
1	Subcallosal Gyrus
1	Temporal_Mid_R (aal)
1	Fusiform_L (aal)
1	Anterior Cingulate
----------------------
Cluster 2
Number of voxels: 83
Peak MNI coordinate: 38 -46 -56
Peak MNI coordinate region: // undefined // undefined // undefined // undefined // undefined // Cerebelum_8_R (aal)
Peak intensity (t-value): -3.6364
# voxels	structure
83	--TOTAL # VOXELS--
71	Cerebelum_8_R (aal)
----------------------
Cluster 3
Number of voxels: 30
Peak MNI coordinate: -42 2 -50
Peak MNI coordinate region: // undefined // undefined // undefined // undefined // undefined // undefined
Peak intensity (t-value): -3.5044
# voxels	structure
30	--TOTAL # VOXELS--
----------------------
Cluster 4
Number of voxels: 45
Peak MNI coordinate: 44 0 -48
Peak MNI coordinate region: // undefined // undefined // undefined // undefined // undefined // undefined
Peak intensity (t-value): -3.5624
# voxels	structure
45	--TOTAL # VOXELS--
9	Temporal_Inf_R (aal)
----------------------
Cluster 5
Number of voxels: 7
Peak MNI coordinate: -22 -56 -44
Peak MNI coordinate region: // Left Cerebellum // Cerebellum Posterior Lobe // Cerebellar Tonsil // undefined // undefined // Cerebelum_8_L (aal)
Peak intensity (t-value): -3.0664
# voxels	structure
7	--TOTAL # VOXELS--
7	Cerebellum Posterior Lobe
7	Cerebelum_8_L (aal)
7	Left Cerebellum
7	Cerebellar Tonsil
----------------------
Cluster 6
Number of voxels: 16
Peak MNI coordinate: 38 42 -22
Peak MNI coordinate region: // undefined // undefined // undefined // undefined // undefined // undefined
Peak intensity (t-value): -3.3974
# voxels	structure
16	--TOTAL # VOXELS--
6	Frontal_Inf_Orb_R (aal)
----------------------
Cluster 7
Number of voxels: 31
Peak MNI coordinate: 36 -56 -4
Peak MNI coordinate region: // Right Cerebrum // Temporal Lobe // Sub-Gyral // White Matter // undefined // undefined
Peak intensity (t-value): -3.607
# voxels	structure
31	--TOTAL # VOXELS--
31	Sub-Gyral
31	White Matter
31	Right Cerebrum
26	Temporal Lobe
5	Occipital Lobe
3	Temporal_Inf_R (aal)
1	Temporal_Mid_R (aal)
----------------------
Cluster 8
Number of voxels: 232
Peak MNI coordinate: 28 34 2
Peak MNI coordinate region: // Right Cerebrum // Frontal Lobe // Sub-Gyral // White Matter // undefined // undefined
Peak intensity (t-value): -5.6164
# voxels	structure
232	--TOTAL # VOXELS--
232	Right Cerebrum
231	White Matter
212	Frontal Lobe
175	Sub-Gyral
30	Inferior Frontal Gyrus
14	Extra-Nuclear
14	Sub-lobar
7	Middle Frontal Gyrus
6	Anterior Cingulate
6	Limbic Lobe
3	Insula_R (aal)
2	Frontal_Inf_Tri_R (aal)
1	Cingulum_Ant_R (aal)
1	Frontal_Sup_Medial_R (aal)
1	brodmann area 47
1	Gray Matter
----------------------
Cluster 9
Number of voxels: 86
Peak MNI coordinate: -22 34 6
Peak MNI coordinate region: // Left Cerebrum // Frontal Lobe // Sub-Gyral // White Matter // undefined // undefined
Peak intensity (t-value): -4.6596
# voxels	structure
86	--TOTAL # VOXELS--
86	White Matter
86	Left Cerebrum
73	Frontal Lobe
73	Sub-Gyral
7	Limbic Lobe
7	Anterior Cingulate
6	Extra-Nuclear
6	Sub-lobar
5	Insula_L (aal)
----------------------
Cluster 10
Number of voxels: 64
Peak MNI coordinate: 18 -48 12
Peak MNI coordinate region: // Right Cerebrum // Sub-lobar // Extra-Nuclear // White Matter // undefined // Precuneus_R (aal)
Peak intensity (t-value): -3.9381
# voxels	structure
64	--TOTAL # VOXELS--
64	Right Cerebrum
64	White Matter
51	Sub-lobar
50	Extra-Nuclear
41	Precuneus_R (aal)
18	Corpus Callosum
11	Posterior Cingulate
9	Limbic Lobe
8	Cingulum_Post_R (aal)
8	Calcarine_R (aal)
4	Parietal Lobe
3	Sub-Gyral
----------------------
Cluster 11
Number of voxels: 30
Peak MNI coordinate: -24 -24 16
Peak MNI coordinate region: // Left Cerebrum // Sub-lobar // Extra-Nuclear // White Matter // undefined // undefined
Peak intensity (t-value): -3.3307
# voxels	structure
30	--TOTAL # VOXELS--
30	Sub-lobar
30	Left Cerebrum
25	White Matter
25	Extra-Nuclear
5	Claustrum
5	Gray Matter
----------------------
Cluster 12
Number of voxels: 17
Peak MNI coordinate: 32 -56 24
Peak MNI coordinate region: // Right Cerebrum // Temporal Lobe // Sub-Gyral // White Matter // undefined // undefined
Peak intensity (t-value): -3.7889
# voxels	structure
17	--TOTAL # VOXELS--
17	White Matter
17	Right Cerebrum
16	Temporal Lobe
15	Sub-Gyral
1	Parietal Lobe
1	Superior Temporal Gyrus
1	Supramarginal Gyrus
----------------------
Cluster 13
Number of voxels: 27
Peak MNI coordinate: -18 -50 30
Peak MNI coordinate region: // Left Cerebrum // Parietal Lobe // Precuneus // White Matter // undefined // undefined
Peak intensity (t-value): -3.6136
# voxels	structure
27	--TOTAL # VOXELS--
27	Left Cerebrum
26	White Matter
11	Parietal Lobe
9	Sub-lobar
7	Extra-Nuclear
6	Limbic Lobe
6	Precuneus
6	Sub-Gyral
5	Cingulate Gyrus
3	Corpus Callosum
3	Precuneus_L (aal)
3	Posterior Cingulate
2	Cingulum_Post_L (aal)
1	Frontal Lobe
1	brodmann area 31
1	Gray Matter
----------------------
Cluster 14
Number of voxels: 78
Peak MNI coordinate: -24 4 22
Peak MNI coordinate region: // Left Cerebrum // Sub-lobar // Extra-Nuclear // White Matter // undefined // undefined
Peak intensity (t-value): -3.6663
# voxels	structure
78	--TOTAL # VOXELS--
78	Left Cerebrum
75	Sub-lobar
73	White Matter
70	Extra-Nuclear
5	Gray Matter
4	Claustrum
3	Sub-Gyral
3	Frontal Lobe
1	Lentiform Nucleus
1	Putamen
----------------------
Cluster 15
Number of voxels: 17
Peak MNI coordinate: 20 26 26
Peak MNI coordinate region: // Right Cerebrum // Frontal Lobe // Sub-Gyral // White Matter // undefined // undefined
Peak intensity (t-value): -3.4063
# voxels	structure
17	--TOTAL # VOXELS--
17	White Matter
17	Right Cerebrum
12	Frontal Lobe
12	Sub-Gyral
5	Limbic Lobe
4	Anterior Cingulate
1	Cingulate Gyrus
----------------------
Cluster 16
Number of voxels: 8
Peak MNI coordinate: 24 -52 30
Peak MNI coordinate region: // Right Cerebrum // Parietal Lobe // Sub-Gyral // White Matter // undefined // undefined
Peak intensity (t-value): -3.6859
# voxels	structure
8	--TOTAL # VOXELS--
8	White Matter
8	Right Cerebrum
6	Parietal Lobe
6	Sub-Gyral
1	Frontal Lobe
1	Limbic Lobe
1	Cingulate Gyrus
1	Precuneus
----------------------
Cluster 17
Number of voxels: 131
Peak MNI coordinate: -18 10 34
Peak MNI coordinate region: // Left Cerebrum // Frontal Lobe // Sub-Gyral // White Matter // undefined // undefined
Peak intensity (t-value): -4.3449
# voxels	structure
131	--TOTAL # VOXELS--
131	Left Cerebrum
123	White Matter
66	Frontal Lobe
66	Sub-Gyral
65	Limbic Lobe
65	Cingulate Gyrus
8	Gray Matter
6	brodmann area 24
2	brodmann area 32
2	Cingulum_Mid_L (aal)
----------------------
Cluster 18
Number of voxels: 8
Peak MNI coordinate: 36 -30 30
Peak MNI coordinate region: // Right Cerebrum // Frontal Lobe // Inferior Parietal Lobule // White Matter // undefined // undefined
Peak intensity (t-value): -3.5307
# voxels	structure
8	--TOTAL # VOXELS--
8	Inferior Parietal Lobule
8	Right Cerebrum
8	White Matter
8	Frontal Lobe
----------------------
Cluster 19
Number of voxels: 12
Peak MNI coordinate: -32 -30 32
Peak MNI coordinate region: // Left Cerebrum // Frontal Lobe // Sub-Gyral // White Matter // undefined // undefined
Peak intensity (t-value): -3.5538
# voxels	structure
12	--TOTAL # VOXELS--
12	Left Cerebrum
12	White Matter
12	Frontal Lobe
7	Sub-Gyral
5	Inferior Parietal Lobule
----------------------
Cluster 20
Number of voxels: 28
Peak MNI coordinate: 20 -8 38
Peak MNI coordinate region: // Right Cerebrum // Frontal Lobe // Sub-Gyral // White Matter // undefined // undefined
Peak intensity (t-value): -3.6715
# voxels	structure
28	--TOTAL # VOXELS--
28	White Matter
28	Right Cerebrum
19	Frontal Lobe
19	Sub-Gyral
9	Cingulate Gyrus
9	Limbic Lobe
>>
