# Supplementary material for: Distinct changes in brain metabolism in patients with dementia and hearing loss
Source: Brain Behav. 2024 Jan 6;14(1):e3374. doi: 10.1002/brb3.3374 (PMC10771228; doi:10.1002/brb3.3374)
Supplement: Supplementary file 3 — Supp Table S2 Information [file BRB3-14-e3374-s004.xlsx]

## Sheet: ADCI
Number of clusters found: 25
----------------------
Cluster 1
Number of voxels: 702
Peak MNI coordinate: 0 -20 -24
Peak MNI coordinate region: // Right Brainstem // Pons // undefined // undefined // undefined // undefined
Peak intensity (t-value): 3.2096
# voxels	structure
702	--TOTAL # VOXELS--
445	Pons
386	Right Brainstem
297	Left Brainstem
142	Midbrain
96	Medulla
18	Cerebellum Anterior Lobe
16	Left Cerebellum
4	Vermis_10 (aal)
4	Cerebelum_9_L (aal)
3	Cerebelum_9_R (aal)
3	Culmen
2	Vermis_1_2 (aal)
2	Right Cerebellum
----------------------
Cluster 2
Number of voxels: 2409
Peak MNI coordinate: 58 -42 -20
Peak MNI coordinate region: // Right Cerebrum // Temporal Lobe // Inferior Temporal Gyrus // Gray Matter // brodmann area 20 // Temporal_Inf_R (aal)
Peak intensity (t-value): -3.5305
# voxels	structure
2409	--TOTAL # VOXELS--
2121	Right Cerebrum
1582	Temporal Lobe
1224	Temporal_Inf_R (aal)
1094	White Matter
846	Gray Matter
650	Inferior Temporal Gyrus
482	Limbic Lobe
468	brodmann area 20
427	Middle Temporal Gyrus
410	Fusiform_R (aal)
309	Temporal_Mid_R (aal)
297	Fusiform Gyrus
272	Uncus
227	Sub-Gyral
197	Parahippocampa Gyrus
191	ParaHippocampal_R (aal)
183	brodmann area 21
95	brodmann area 37
88	Hippocampus_R (aal)
52	brodmann area 36
37	Amygdala_R (aal)
34	Lateral Ventricle
34	Sub-lobar
34	Cerebro-Spinal Fluid
24	Occipital Lobe
21	Temporal_Pole_Mid_R (aal)
19	Amygdala
14	Middle Occipital Gyrus
13	brodmann area 19
5	Right Cerebellum
5	Culmen
5	Cerebellum Anterior Lobe
5	brodmann area 38
5	Hippocampus
4	brodmann area 28
3	Cerebelum_6_R (aal)
1	brodmann area 30
1	brodmann area 35
----------------------
Cluster 3
Number of voxels: 1378
Peak MNI coordinate: -48 -26 -26
Peak MNI coordinate region: // Left Cerebrum // Temporal Lobe // Sub-Gyral // White Matter // undefined // Temporal_Inf_L (aal)
Peak intensity (t-value): -3.6972
# voxels	structure
1378	--TOTAL # VOXELS--
1271	Left Cerebrum
928	Temporal Lobe
875	Temporal_Inf_L (aal)
698	White Matter
523	Gray Matter
317	Fusiform Gyrus
291	Inferior Temporal Gyrus
290	Limbic Lobe
258	brodmann area 20
206	Fusiform_L (aal)
197	Uncus
179	Sub-Gyral
150	Middle Temporal Gyrus
145	brodmann area 37
103	ParaHippocampal_L (aal)
91	Parahippocampa Gyrus
62	brodmann area 36
53	Occipital Lobe
46	Middle Occipital Gyrus
42	Occipital_Inf_L (aal)
40	Temporal_Mid_L (aal)
35	Temporal_Pole_Mid_L (aal)
17	brodmann area 28
15	brodmann area 19
12	brodmann area 35
12	brodmann area 21
6	Left Cerebellum
4	Cerebellum Anterior Lobe
4	Culmen
2	Declive
2	Temporal_Pole_Sup_L (aal)
2	brodmann area 38
2	Cerebellum Posterior Lobe
1	Cerebelum_4_5_L (aal)
1	Cerebelum_6_L (aal)
----------------------
Cluster 4
Number of voxels: 45
Peak MNI coordinate: 26 -40 -40
Peak MNI coordinate region: // Right Cerebellum // Cerebellum Posterior Lobe // Cerebellar Tonsil // undefined // undefined // undefined
Peak intensity (t-value): 2.6692
# voxels	structure
45	--TOTAL # VOXELS--
42	Right Cerebellum
30	Cerebellar Tonsil
30	Cerebellum Posterior Lobe
12	Cerebellum Anterior Lobe
11	Cerebelum_10_R (aal)
2	Right Brainstem
2	Culmen
2	Pons
----------------------
Cluster 5
Number of voxels: 20
Peak MNI coordinate: 20 46 -34
Peak MNI coordinate region: // undefined // undefined // undefined // undefined // undefined // undefined
Peak intensity (t-value): 3.1388
# voxels	structure
20	--TOTAL # VOXELS--
----------------------
Cluster 6
Number of voxels: 1142
Peak MNI coordinate: -24 -6 12
Peak MNI coordinate region: // Left Cerebrum // Sub-lobar // Lentiform Nucleus // Gray Matter // Putamen // Putamen_L (aal)
Peak intensity (t-value): 3.7318
# voxels	structure
1142	--TOTAL # VOXELS--
1142	Left Cerebrum
1142	Sub-lobar
710	Gray Matter
685	Lentiform Nucleus
553	Putamen_L (aal)
506	Putamen
432	White Matter
431	Extra-Nuclear
177	Pallidum_L (aal)
161	Lateral Globus Pallidus
30	Thalamus_L (aal)
17	Claustrum
10	Medial Globus Pallidus
8	Thalamus
5	Amygdala_L (aal)
5	Insula_L (aal)
4	Ventral Posterior Lateral Nucleus
2	Ventral Lateral Nucleus
1	Insula
----------------------
Cluster 7
Number of voxels: 1168
Peak MNI coordinate: 24 4 8
Peak MNI coordinate region: // Right Cerebrum // Sub-lobar // Lentiform Nucleus // Gray Matter // Putamen // Putamen_R (aal)
Peak intensity (t-value): 3.499
# voxels	structure
1168	--TOTAL # VOXELS--
1157	Right Cerebrum
1156	Sub-lobar
745	Gray Matter
707	Putamen_R (aal)
681	Lentiform Nucleus
550	Putamen
416	White Matter
398	Extra-Nuclear
217	Pallidum_R (aal)
113	Lateral Globus Pallidus
57	Claustrum
20	Insula
17	Medial Globus Pallidus
11	Midbrain
11	Right Brainstem
9	Thalamus_R (aal)
4	Subthalamic Nucleus
3	brodmann area 13
1	Frontal Lobe
1	Sub-Gyral
----------------------
Cluster 8
Number of voxels: 159
Peak MNI coordinate: 0 -30 -4
Peak MNI coordinate region: // Left Brainstem // Midbrain // undefined // undefined // undefined // undefined
Peak intensity (t-value): 3.4469
# voxels	structure
159	--TOTAL # VOXELS--
155	Midbrain
100	Right Brainstem
55	Left Brainstem
12	Vermis_3 (aal)
4	Sub-lobar
4	Third Ventricle
4	Cerebro-Spinal Fluid
4	Right Cerebrum
2	Lingual_R (aal)
2	Gray Matter
2	Red Nucleus
----------------------
Cluster 9
Number of voxels: 65
Peak MNI coordinate: -64 0 0
Peak MNI coordinate region: // Left Cerebrum // Temporal Lobe // Superior Temporal Gyrus // Gray Matter // brodmann area 22 // undefined
Peak intensity (t-value): 2.8618
# voxels	structure
65	--TOTAL # VOXELS--
64	Left Cerebrum
60	Temporal Lobe
49	Superior Temporal Gyrus
35	Gray Matter
30	brodmann area 22
30	Temporal_Sup_L (aal)
12	White Matter
10	Transverse Temporal Gyrus
3	brodmann area 42
2	Rolandic_Oper_L (aal)
1	Postcentral_L (aal)
1	Heschl_L (aal)
1	Temporal_Pole_Sup_L (aal)
----------------------
Cluster 10
Number of voxels: 212
Peak MNI coordinate: 60 -46 8
Peak MNI coordinate region: // Right Cerebrum // Temporal Lobe // Superior Temporal Gyrus // White Matter // undefined // Temporal_Mid_R (aal)
Peak intensity (t-value): -2.8603
# voxels	structure
212	--TOTAL # VOXELS--
212	Right Cerebrum
212	Temporal Lobe
205	Temporal_Mid_R (aal)
197	Superior Temporal Gyrus
151	White Matter
61	Gray Matter
36	brodmann area 22
15	Middle Temporal Gyrus
14	brodmann area 39
11	brodmann area 21
7	Temporal_Sup_R (aal)
----------------------
Cluster 11
Number of voxels: 30
Peak MNI coordinate: -12 -70 8
Peak MNI coordinate region: // Left Cerebrum // Occipital Lobe // Cuneus // undefined // undefined // Calcarine_L (aal)
Peak intensity (t-value): 2.5649
# voxels	structure
30	--TOTAL # VOXELS--
30	Calcarine_L (aal)
30	Left Cerebrum
20	Cuneus
20	Occipital Lobe
17	Gray Matter
11	brodmann area 30
10	Limbic Lobe
10	Posterior Cingulate
7	White Matter
4	brodmann area 23
1	brodmann area 31
1	brodmann area 18
----------------------
Cluster 12
Number of voxels: 50
Peak MNI coordinate: -50 -30 14
Peak MNI coordinate region: // Left Cerebrum // Temporal Lobe // Superior Temporal Gyrus // undefined // undefined // Temporal_Sup_L (aal)
Peak intensity (t-value): 2.6446
# voxels	structure
50	--TOTAL # VOXELS--
50	Left Cerebrum
47	Temporal_Sup_L (aal)
44	Temporal Lobe
36	Superior Temporal Gyrus
27	Gray Matter
24	brodmann area 41
11	White Matter
7	Transverse Temporal Gyrus
6	Postcentral Gyrus
6	Parietal Lobe
3	Rolandic_Oper_L (aal)
2	brodmann area 40
1	brodmann area 42
1	Insula
----------------------
Cluster 13
Number of voxels: 33
Peak MNI coordinate: 50 -34 18
Peak MNI coordinate region: // Right Cerebrum // Sub-lobar // Insula // White Matter // undefined // Temporal_Sup_R (aal)
Peak intensity (t-value): 2.5796
# voxels	structure
33	--TOTAL # VOXELS--
33	Right Cerebrum
32	Temporal_Sup_R (aal)
22	Gray Matter
21	Temporal Lobe
19	brodmann area 41
17	Superior Temporal Gyrus
12	Insula
12	Sub-lobar
11	White Matter
4	Transverse Temporal Gyrus
3	brodmann area 13
1	Rolandic_Oper_R (aal)
----------------------
Cluster 14
Number of voxels: 16
Peak MNI coordinate: -24 -60 16
Peak MNI coordinate region: // Left Cerebrum // Temporal Lobe // Sub-Gyral // White Matter // undefined // undefined
Peak intensity (t-value): -2.5653
# voxels	structure
16	--TOTAL # VOXELS--
16	Sub-Gyral
16	Temporal Lobe
16	White Matter
16	Left Cerebrum
----------------------
Cluster 15
Number of voxels: 248
Peak MNI coordinate: 0 -24 32
Peak MNI coordinate region: // Left Cerebrum // Limbic Lobe // Cingulate Gyrus // undefined // undefined // Cingulum_Mid_L (aal)
Peak intensity (t-value): -3.6125
# voxels	structure
248	--TOTAL # VOXELS--
234	Limbic Lobe
232	Cingulate Gyrus
127	Right Cerebrum
108	Left Cerebrum
107	Gray Matter
97	Cingulum_Mid_R (aal)
87	brodmann area 23
57	Cingulum_Mid_L (aal)
31	White Matter
28	Cingulum_Post_L (aal)
14	brodmann area 31
13	Inter-Hemispheric
6	brodmann area 24
4	Cingulum_Post_R (aal)
2	Posterior Cingulate
1	Sub-lobar
1	Corpus Callosum
1	Extra-Nuclear
----------------------
Cluster 16
Number of voxels: 219
Peak MNI coordinate: 42 -64 40
Peak MNI coordinate region: // Right Cerebrum // Parietal Lobe // Inferior Parietal Lobule // White Matter // undefined // Angular_R (aal)
Peak intensity (t-value): -3.0375
# voxels	structure
219	--TOTAL # VOXELS--
202	Right Cerebrum
202	Parietal Lobe
185	Inferior Parietal Lobule
131	Angular_R (aal)
102	White Matter
88	Gray Matter
85	Parietal_Inf_R (aal)
68	brodmann area 40
19	brodmann area 39
17	Angular Gyrus
1	brodmann area 7
----------------------
Cluster 17
Number of voxels: 8
Peak MNI coordinate: -66 -24 38
Peak MNI coordinate region: // undefined // undefined // undefined // undefined // undefined // undefined
Peak intensity (t-value): 2.5355
# voxels	structure
8	--TOTAL # VOXELS--
3	Parietal Lobe
3	Left Cerebrum
2	Inferior Parietal Lobule
1	SupraMarginal_L (aal)
1	Postcentral Gyrus
----------------------
Cluster 18
Number of voxels: 216
Peak MNI coordinate: 14 14 44
Peak MNI coordinate region: // Right Cerebrum // Limbic Lobe // Cingulate Gyrus // White Matter // undefined // undefined
Peak intensity (t-value): 3.1832
# voxels	structure
216	--TOTAL # VOXELS--
216	Right Cerebrum
163	White Matter
152	Frontal Lobe
106	Medial Frontal Gyrus
105	Supp_Motor_Area_R (aal)
67	Cingulate Gyrus
63	Limbic Lobe
52	Gray Matter
34	Cingulum_Mid_R (aal)
28	Frontal_Sup_R (aal)
22	Sub-Gyral
21	brodmann area 6
21	Paracentral Lobule
14	Paracentral_Lobule_R (aal)
10	brodmann area 32
10	brodmann area 24
10	brodmann area 31
1	Parietal Lobe
1	brodmann area 5
----------------------
Cluster 19
Number of voxels: 8
Peak MNI coordinate: -24 -22 44
Peak MNI coordinate region: // Left Cerebrum // Frontal Lobe // Sub-Gyral // White Matter // undefined // undefined
Peak intensity (t-value): 2.5124
# voxels	structure
8	--TOTAL # VOXELS--
8	Left Cerebrum
8	Sub-Gyral
8	White Matter
8	Frontal Lobe
----------------------
Cluster 20
Number of voxels: 52
Peak MNI coordinate: -32 -72 50
Peak MNI coordinate region: // Left Cerebrum // Parietal Lobe // Superior Parietal Lobule // Gray Matter // brodmann area 7 // Parietal_Inf_L (aal)
Peak intensity (t-value): -2.6467
# voxels	structure
52	--TOTAL # VOXELS--
43	Parietal Lobe
43	Left Cerebrum
42	Parietal_Inf_L (aal)
33	Superior Parietal Lobule
22	Gray Matter
20	brodmann area 7
16	White Matter
10	Inferior Parietal Lobule
10	Parietal_Sup_L (aal)
2	brodmann area 40
----------------------
Cluster 21
Number of voxels: 93
Peak MNI coordinate: -10 -4 52
Peak MNI coordinate region: // Left Cerebrum // Frontal Lobe // Medial Frontal Gyrus // White Matter // undefined // Supp_Motor_Area_L (aal)
Peak intensity (t-value): 2.9689
# voxels	structure
93	--TOTAL # VOXELS--
93	Left Cerebrum
69	Supp_Motor_Area_L (aal)
60	Frontal Lobe
60	Medial Frontal Gyrus
53	White Matter
34	Gray Matter
33	Cingulate Gyrus
33	Limbic Lobe
21	brodmann area 24
19	Cingulum_Mid_L (aal)
11	brodmann area 6
2	brodmann area 31
----------------------
Cluster 22
Number of voxels: 29
Peak MNI coordinate: -56 -48 52
Peak MNI coordinate region: // undefined // undefined // undefined // undefined // undefined // undefined
Peak intensity (t-value): -2.7934
# voxels	structure
29	--TOTAL # VOXELS--
22	Parietal_Inf_L (aal)
19	Inferior Parietal Lobule
18	Left Cerebrum
18	Parietal Lobe
14	brodmann area 40
14	Gray Matter
2	White Matter
----------------------
Cluster 23
Number of voxels: 30
Peak MNI coordinate: 28 -22 60
Peak MNI coordinate region: // Right Cerebrum // Frontal Lobe // Precentral Gyrus // White Matter // undefined // Precentral_R (aal)
Peak intensity (t-value): 2.6988
# voxels	structure
30	--TOTAL # VOXELS--
30	Frontal Lobe
30	Precentral Gyrus
30	Precentral_R (aal)
30	Right Cerebrum
27	White Matter
3	brodmann area 6
3	Gray Matter
----------------------
Cluster 24
Number of voxels: 16
Peak MNI coordinate: -34 -18 70
Peak MNI coordinate region: // Left Cerebrum // Frontal Lobe // Precentral Gyrus // Gray Matter // brodmann area 6 // Precentral_L (aal)
Peak intensity (t-value): 2.6485
# voxels	structure
16	--TOTAL # VOXELS--
16	Precentral_L (aal)
11	Precentral Gyrus
11	Frontal Lobe
11	Left Cerebrum
9	brodmann area 6
9	Gray Matter
----------------------
Cluster 25
Number of voxels: 100
Peak MNI coordinate: 6 -22 76
Peak MNI coordinate region: // Right Cerebrum // Frontal Lobe // Medial Frontal Gyrus // Gray Matter // brodmann area 6 // Paracentral_Lobule_R (aal)
Peak intensity (t-value): 2.8721
# voxels	structure
100	--TOTAL # VOXELS--
82	Right Cerebrum
68	Frontal Lobe
60	Paracentral_Lobule_R (aal)
51	Gray Matter
50	Medial Frontal Gyrus
37	White Matter
31	brodmann area 6
26	Parietal Lobe
21	Paracentral Lobule
15	brodmann area 4
12	Postcentral Gyrus
12	Left Cerebrum
11	Supp_Motor_Area_R (aal)
7	Superior Frontal Gyrus
6	Inter-Hemispheric
5	brodmann area 3
4	Precentral Gyrus
3	Paracentral_Lobule_L (aal)
>>

## Sheet: LBDCI
Number of clusters found: 14
----------------------
Cluster 1
Number of voxels: 5815
Peak MNI coordinate: -10 -34 -34
Peak MNI coordinate region: // Left Brainstem // Pons // undefined // undefined // undefined // undefined
Peak intensity (t-value): 4.8923
# voxels	structure
5815	--TOTAL # VOXELS--
2288	Cerebellum Anterior Lobe
2112	Right Cerebellum
1660	Left Cerebellum
1482	Cerebellum Posterior Lobe
1396	Pons
1394	Culmen
965	Right Brainstem
850	Left Brainstem
557	Cerebellar Tonsil
519	Declive
389	Cerebelum_4_5_R (aal)
299	Cerebelum_6_R (aal)
286	Cerebelum_4_5_L (aal)
266	Cerebelum_8_R (aal)
254	Cerebelum_8_L (aal)
229	Midbrain
213	Vermis_4_5 (aal)
211	Uvula
190	Medulla
190	Dentate
187	Vermis_6 (aal)
171	Vermis_8 (aal)
169	Cerebelum_6_L (aal)
133	Cerebelum_9_L (aal)
124	Cerebelum_9_R (aal)
119	Cerebelum_3_R (aal)
79	Pyramis
68	Cerebelum_3_L (aal)
67	Vermis_3 (aal)
65	Inferior Semi-Lunar Lobule
63	Fastigium
56	Nodule
53	Vermis_7 (aal)
51	Cerebellar Lingual
43	Cerebelum_10_R (aal)
32	Declive of Vermis
28	Culmen of Vermis
28	Cerebelum_10_L (aal)
21	Vermis_1_2 (aal)
20	Pyramis of Vermis
19	Cerebelum_Crus1_R (aal)
14	Vermis_10 (aal)
13	Vermis_9 (aal)
10	Cerebelum_Crus2_R (aal)
9	Tuber of Vermis
6	Fusiform_R (aal)
4	Uvula of Vermis
4	Cerebelum_7b_L (aal)
3	Lingual_R (aal)
3	Cerebelum_Crus2_L (aal)
3	Cerebelum_7b_R (aal)
3	Right Cerebrum
1	ParaHippocampal_R (aal)
1	Parahippocampa Gyrus
1	Cerebelum_Crus1_L (aal)
1	Limbic Lobe
----------------------
Cluster 2
Number of voxels: 90
Peak MNI coordinate: 16 44 -36
Peak MNI coordinate region: // undefined // undefined // undefined // undefined // undefined // undefined
Peak intensity (t-value): 4.512
# voxels	structure
90	--TOTAL # VOXELS--
15	Orbital Gyrus
15	Right Cerebrum
15	Frontal Lobe
11	brodmann area 11
11	Gray Matter
----------------------
Cluster 3
Number of voxels: 6
Peak MNI coordinate: 54 -38 -34
Peak MNI coordinate region: // undefined // undefined // undefined // undefined // undefined // undefined
Peak intensity (t-value): 2.9566
# voxels	structure
6	--TOTAL # VOXELS--
2	Cerebelum_Crus1_R (aal)
----------------------
Cluster 4
Number of voxels: 10
Peak MNI coordinate: -54 -38 -34
Peak MNI coordinate region: // undefined // undefined // undefined // undefined // undefined // undefined
Peak intensity (t-value): 3.3145
# voxels	structure
10	--TOTAL # VOXELS--
----------------------
Cluster 5
Number of voxels: 78
Peak MNI coordinate: -10 44 -34
Peak MNI coordinate region: // undefined // undefined // undefined // undefined // undefined // undefined
Peak intensity (t-value): 4.2679
# voxels	structure
78	--TOTAL # VOXELS--
54	Orbital Gyrus
48	Frontal Lobe
48	Left Cerebrum
37	brodmann area 11
37	Gray Matter
----------------------
Cluster 6
Number of voxels: 5
Peak MNI coordinate: 34 34 -28
Peak MNI coordinate region: // undefined // undefined // undefined // undefined // undefined // undefined
Peak intensity (t-value): 2.9919
# voxels	structure
5	--TOTAL # VOXELS--
----------------------
Cluster 7
Number of voxels: 3193
Peak MNI coordinate: -30 4 -12
Peak MNI coordinate region: // Left Cerebrum // Sub-lobar // Extra-Nuclear // White Matter // undefined // undefined
Peak intensity (t-value): 5.4102
# voxels	structure
3193	--TOTAL # VOXELS--
3162	Left Cerebrum
2633	Sub-lobar
1852	White Matter
1303	Gray Matter
1233	Extra-Nuclear
926	Lentiform Nucleus
894	Putamen_L (aal)
731	Putamen
319	Insula_L (aal)
307	Frontal Lobe
261	Sub-Gyral
208	Insula
187	Pallidum_L (aal)
166	Lateral Globus Pallidus
164	Claustrum
148	Thalamus_L (aal)
138	Temporal Lobe
98	Thalamus
84	Limbic Lobe
81	Parahippocampa Gyrus
75	Amygdala_L (aal)
65	Inferior Frontal Gyrus
60	Subcallosal Gyrus
43	Superior Temporal Gyrus
40	Amygdala
37	Ventral Posterior Lateral Nucleus
32	Frontal_Sup_Orb_L (aal)
31	Left Brainstem
31	Midbrain
29	brodmann area 47
27	Rectus_L (aal)
21	brodmann area 13
19	Frontal_Inf_Orb_L (aal)
18	Precentral Gyrus
18	Medial Globus Pallidus
14	brodmann area 34
14	Pulvinar
14	Olfactory_L (aal)
12	Ventral Posterior Medial Nucleus
11	Hippocampus_L (aal)
6	brodmann area 38
4	Optic Tract
4	Temporal_Pole_Sup_L (aal)
4	Caudate_L (aal)
2	Ventral Lateral Nucleus
2	Lateral Posterior Nucleus
2	Lateral Geniculum Body
1	Uncus
1	Cerebro-Spinal Fluid
1	Lateral Ventricle
1	Substania Nigra
1	brodmann area 6
1	Medial Geniculum Body
----------------------
Cluster 8
Number of voxels: 2629
Peak MNI coordinate: 32 8 -14
Peak MNI coordinate region: // Right Cerebrum // Frontal Lobe // Inferior Frontal Gyrus // White Matter // undefined // undefined
Peak intensity (t-value): 4.8936
# voxels	structure
2629	--TOTAL # VOXELS--
2628	Right Cerebrum
2206	Sub-lobar
1566	White Matter
1040	Gray Matter
999	Extra-Nuclear
916	Putamen_R (aal)
716	Lentiform Nucleus
581	Putamen
316	Frontal Lobe
293	Insula
205	Insula_R (aal)
202	Sub-Gyral
175	Claustrum
165	Pallidum_R (aal)
117	Lateral Globus Pallidus
86	Inferior Frontal Gyrus
76	Temporal Lobe
71	brodmann area 13
65	Thalamus_R (aal)
53	Subcallosal Gyrus
48	Amygdala_R (aal)
32	brodmann area 47
30	Rectus_R (aal)
29	Limbic Lobe
29	Olfactory_R (aal)
26	Thalamus
24	Parahippocampa Gyrus
23	Precentral Gyrus
22	Superior Temporal Gyrus
18	Ventral Posterior Lateral Nucleus
13	Medial Globus Pallidus
8	brodmann area 34
8	brodmann area 38
7	Frontal_Sup_Orb_R (aal)
6	Inferior Parietal Lobule
5	Caudate_R (aal)
4	Amygdala
3	Postcentral Gyrus
2	Midbrain
1	Pulvinar
1	Frontal_Inf_Orb_R (aal)
1	Right Brainstem
----------------------
Cluster 9
Number of voxels: 38
Peak MNI coordinate: 26 38 2
Peak MNI coordinate region: // Right Cerebrum // Frontal Lobe // Sub-Gyral // White Matter // undefined // undefined
Peak intensity (t-value): 3.28
# voxels	structure
38	--TOTAL # VOXELS--
38	Right Cerebrum
38	White Matter
38	Frontal Lobe
36	Sub-Gyral
2	Middle Frontal Gyrus
----------------------
Cluster 10
Number of voxels: 179
Peak MNI coordinate: -24 30 18
Peak MNI coordinate region: // Left Cerebrum // Frontal Lobe // Sub-Gyral // White Matter // undefined // undefined
Peak intensity (t-value): 3.933
# voxels	structure
179	--TOTAL # VOXELS--
179	White Matter
179	Left Cerebrum
171	Frontal Lobe
171	Sub-Gyral
14	Frontal_Inf_Tri_L (aal)
8	Limbic Lobe
8	Anterior Cingulate
----------------------
Cluster 11
Number of voxels: 82
Peak MNI coordinate: -50 -6 16
Peak MNI coordinate region: // Left Cerebrum // Frontal Lobe // Precentral Gyrus // White Matter // undefined // Postcentral_L (aal)
Peak intensity (t-value): 3.4337
# voxels	structure
82	--TOTAL # VOXELS--
82	Left Cerebrum
61	White Matter
60	Postcentral_L (aal)
51	Frontal Lobe
48	Precentral Gyrus
30	Parietal Lobe
19	Gray Matter
19	Postcentral Gyrus
14	Sub-Gyral
10	Rolandic_Oper_L (aal)
10	Precentral_L (aal)
9	brodmann area 43
5	brodmann area 6
5	brodmann area 4
1	Sub-lobar
1	Extra-Nuclear
----------------------
Cluster 12
Number of voxels: 6
Peak MNI coordinate: 54 -4 16
Peak MNI coordinate region: // Right Cerebrum // Frontal Lobe // Precentral Gyrus // White Matter // undefined // Rolandic_Oper_R (aal)
Peak intensity (t-value): 2.9684
# voxels	structure
6	--TOTAL # VOXELS--
6	Frontal Lobe
6	Right Cerebrum
6	Rolandic_Oper_R (aal)
5	White Matter
3	Precentral Gyrus
3	Sub-Gyral
1	brodmann area 4
1	Gray Matter
----------------------
Cluster 13
Number of voxels: 392
Peak MNI coordinate: -16 -12 44
Peak MNI coordinate region: // Left Cerebrum // Limbic Lobe // Cingulate Gyrus // White Matter // undefined // undefined
Peak intensity (t-value): 4.3432
# voxels	structure
392	--TOTAL # VOXELS--
392	Left Cerebrum
268	White Matter
235	Frontal Lobe
141	Limbic Lobe
137	Cingulate Gyrus
124	Cingulum_Mid_L (aal)
120	Paracentral Lobule
117	Gray Matter
96	Sub-Gyral
62	Paracentral_Lobule_L (aal)
45	brodmann area 24
37	brodmann area 5
31	Medial Frontal Gyrus
23	Precuneus_L (aal)
16	Parietal Lobe
16	brodmann area 6
16	Supp_Motor_Area_L (aal)
10	brodmann area 31
8	Precuneus
6	brodmann area 7
3	brodmann area 4
----------------------
Cluster 14
Number of voxels: 58
Peak MNI coordinate: 12 -14 52
Peak MNI coordinate region: // Right Cerebrum // Frontal Lobe // Medial Frontal Gyrus // Gray Matter // brodmann area 6 // Supp_Motor_Area_R (aal)
Peak intensity (t-value): 3.5448
# voxels	structure
58	--TOTAL # VOXELS--
58	Right Cerebrum
48	Frontal Lobe
46	Supp_Motor_Area_R (aal)
42	Medial Frontal Gyrus
30	Gray Matter
28	White Matter
21	brodmann area 6
11	Cingulum_Mid_R (aal)
10	Cingulate Gyrus
10	Limbic Lobe
6	brodmann area 31
4	Paracentral Lobule
3	brodmann area 24
2	Sub-Gyral
>>

## Sheet: VCI
Number of clusters found: 20
----------------------
Cluster 1
Number of voxels: 7052
Peak MNI coordinate: 28 34 2
Peak MNI coordinate region: // Right Cerebrum // Frontal Lobe // Sub-Gyral // White Matter // undefined // undefined
Peak intensity (t-value): -5.5829
# voxels	structure
7052	--TOTAL # VOXELS--
2042	White Matter
1900	Sub-lobar
1757	Right Cerebrum
1420	Right Brainstem
1262	Cerebellum Anterior Lobe
1183	Extra-Nuclear
1122	Right Cerebellum
1096	Midbrain
1070	Left Cerebrum
1036	Pons
891	Left Brainstem
851	Gray Matter
602	Sub-Gyral
469	Culmen
424	Temporal Lobe
415	Left Cerebellum
295	Frontal Lobe
279	Lentiform Nucleus
266	Cerebellum Posterior Lobe
257	Cerebellar Tonsil
255	Cerebelum_9_R (aal)
221	Dentate
210	Limbic Lobe
184	Medulla
180	Parahippocampa Gyrus
177	Thalamus_R (aal)
163	Thalamus
148	Insula
137	Hippocampus_R (aal)
115	Lateral Globus Pallidus
115	Cerebelum_4_5_R (aal)
103	Cerebelum_9_L (aal)
102	Thalamus_L (aal)
101	Hippocampus_L (aal)
88	Medial Globus Pallidus
71	Putamen
70	Amygdala
64	Cerebro-Spinal Fluid
62	Fastigium
60	Cerebelum_3_R (aal)
59	Red Nucleus
58	Cerebelum_6_R (aal)
56	Cerebelum_8_R (aal)
55	Lateral Ventricle
55	brodmann area 13
55	Amygdala_R (aal)
54	Temporal_Inf_L (aal)
50	Amygdala_L (aal)
46	Pallidum_R (aal)
43	Superior Temporal Gyrus
41	Subthalamic Nucleus
40	Insula_R (aal)
40	Substania Nigra
36	Pallidum_L (aal)
32	Claustrum
32	Inferior Frontal Gyrus
31	Mammillary Body
28	Nodule
26	Cerebelum_3_L (aal)
26	Temporal_Sup_R (aal)
24	Vermis_10 (aal)
21	Optic Tract
19	brodmann area 28
19	Cerebelum_10_R (aal)
17	Ventral Posterior Lateral Nucleus
17	Transverse Temporal Gyrus
15	Cerebellar Lingual
14	Heschl_R (aal)
14	Medial Dorsal Nucleus
13	Hypothalamus
12	Cerebelum_4_5_L (aal)
11	Fusiform Gyrus
11	Putamen_R (aal)
10	Cerebelum_10_L (aal)
10	Pulvinar
10	brodmann area 22
10	Vermis_1_2 (aal)
10	Vermis_9 (aal)
9	Anterior Cingulate
9	brodmann area 41
9	Fourth Ventricle
8	Temporal_Mid_L (aal)
8	Hippocampus
7	Vermis_4_5 (aal)
7	Inferior Semi-Lunar Lobule
7	Caudate
7	Putamen_L (aal)
7	Caudate Tail
7	Ventral Posterior Medial Nucleus
7	brodmann area 34
7	Middle Frontal Gyrus
7	Medial Geniculum Body
6	Vermis_3 (aal)
6	Lateral Geniculum Body
5	brodmann area 35
4	Lateral Posterior Nucleus
4	brodmann area 20
2	Subcallosal Gyrus
2	Frontal_Sup_Medial_R (aal)
2	brodmann area 36
2	Frontal_Inf_Tri_R (aal)
2	Pyramis
1	Precentral Gyrus
1	Temporal_Mid_R (aal)
1	Lateral Dorsal Nucleus
1	Cingulum_Ant_R (aal)
1	Middle Temporal Gyrus
1	Fusiform_L (aal)
1	Olfactory_L (aal)
1	Ventral Lateral Nucleus
1	brodmann area 47
1	brodmann area 10
----------------------
Cluster 2
Number of voxels: 90
Peak MNI coordinate: 38 -46 -56
Peak MNI coordinate region: // undefined // undefined // undefined // undefined // undefined // Cerebelum_8_R (aal)
Peak intensity (t-value): -3.6659
# voxels	structure
90	--TOTAL # VOXELS--
77	Cerebelum_8_R (aal)
----------------------
Cluster 3
Number of voxels: 34
Peak MNI coordinate: -42 2 -50
Peak MNI coordinate region: // undefined // undefined // undefined // undefined // undefined // undefined
Peak intensity (t-value): -3.5316
# voxels	structure
34	--TOTAL # VOXELS--
----------------------
Cluster 4
Number of voxels: 54
Peak MNI coordinate: 44 0 -48
Peak MNI coordinate region: // undefined // undefined // undefined // undefined // undefined // undefined
Peak intensity (t-value): -3.5824
# voxels	structure
54	--TOTAL # VOXELS--
12	Temporal_Inf_R (aal)
----------------------
Cluster 5
Number of voxels: 5
Peak MNI coordinate: -22 -56 -46
Peak MNI coordinate region: // Left Cerebellum // Cerebellum Posterior Lobe // Cerebellar Tonsil // undefined // undefined // Cerebelum_8_L (aal)
Peak intensity (t-value): -3.0304
# voxels	structure
5	--TOTAL # VOXELS--
5	Cerebellum Posterior Lobe
5	Cerebelum_8_L (aal)
5	Left Cerebellum
5	Cerebellar Tonsil
----------------------
Cluster 6
Number of voxels: 20
Peak MNI coordinate: 38 42 -22
Peak MNI coordinate region: // undefined // undefined // undefined // undefined // undefined // undefined
Peak intensity (t-value): -3.4255
# voxels	structure
20	--TOTAL # VOXELS--
7	Frontal_Inf_Orb_R (aal)
----------------------
Cluster 7
Number of voxels: 33
Peak MNI coordinate: 36 -56 -4
Peak MNI coordinate region: // Right Cerebrum // Temporal Lobe // Sub-Gyral // White Matter // undefined // undefined
Peak intensity (t-value): -3.6323
# voxels	structure
33	--TOTAL # VOXELS--
33	Sub-Gyral
33	White Matter
33	Right Cerebrum
27	Temporal Lobe
6	Occipital Lobe
3	Temporal_Inf_R (aal)
1	Temporal_Mid_R (aal)
----------------------
Cluster 8
Number of voxels: 89
Peak MNI coordinate: -22 34 6
Peak MNI coordinate region: // Left Cerebrum // Frontal Lobe // Sub-Gyral // White Matter // undefined // undefined
Peak intensity (t-value): -4.6454
# voxels	structure
89	--TOTAL # VOXELS--
89	White Matter
89	Left Cerebrum
79	Frontal Lobe
79	Sub-Gyral
6	Sub-lobar
6	Extra-Nuclear
6	Insula_L (aal)
4	Anterior Cingulate
4	Limbic Lobe
----------------------
Cluster 9
Number of voxels: 67
Peak MNI coordinate: 18 -48 12
Peak MNI coordinate region: // Right Cerebrum // Sub-lobar // Extra-Nuclear // White Matter // undefined // Precuneus_R (aal)
Peak intensity (t-value): -3.968
# voxels	structure
67	--TOTAL # VOXELS--
67	Right Cerebrum
67	White Matter
52	Sub-lobar
51	Extra-Nuclear
43	Precuneus_R (aal)
18	Corpus Callosum
11	Posterior Cingulate
9	Calcarine_R (aal)
9	Limbic Lobe
8	Cingulum_Post_R (aal)
5	Sub-Gyral
5	Parietal Lobe
1	Temporal Lobe
----------------------
Cluster 10
Number of voxels: 31
Peak MNI coordinate: -24 -24 16
Peak MNI coordinate region: // Left Cerebrum // Sub-lobar // Extra-Nuclear // White Matter // undefined // undefined
Peak intensity (t-value): -3.3052
# voxels	structure
31	--TOTAL # VOXELS--
31	Sub-lobar
31	Left Cerebrum
26	White Matter
26	Extra-Nuclear
5	Claustrum
5	Gray Matter
----------------------
Cluster 11
Number of voxels: 18
Peak MNI coordinate: 32 -56 24
Peak MNI coordinate region: // Right Cerebrum // Temporal Lobe // Sub-Gyral // White Matter // undefined // undefined
Peak intensity (t-value): -3.8183
# voxels	structure
18	--TOTAL # VOXELS--
18	White Matter
18	Right Cerebrum
17	Temporal Lobe
15	Sub-Gyral
2	Supramarginal Gyrus
1	Parietal Lobe
1	Superior Temporal Gyrus
----------------------
Cluster 12
Number of voxels: 31
Peak MNI coordinate: -18 -50 30
Peak MNI coordinate region: // Left Cerebrum // Parietal Lobe // Precuneus // White Matter // undefined // undefined
Peak intensity (t-value): -3.642
# voxels	structure
31	--TOTAL # VOXELS--
31	Left Cerebrum
29	White Matter
14	Parietal Lobe
10	Sub-lobar
8	Precuneus
8	Extra-Nuclear
7	Sub-Gyral
6	Limbic Lobe
5	Cingulate Gyrus
4	Precuneus_L (aal)
3	Corpus Callosum
3	Posterior Cingulate
2	Cingulum_Post_L (aal)
2	brodmann area 31
2	Gray Matter
1	Frontal Lobe
----------------------
Cluster 13
Number of voxels: 71
Peak MNI coordinate: -24 4 22
Peak MNI coordinate region: // Left Cerebrum // Sub-lobar // Extra-Nuclear // White Matter // undefined // undefined
Peak intensity (t-value): -3.6131
# voxels	structure
71	--TOTAL # VOXELS--
71	Left Cerebrum
69	Sub-lobar
66	White Matter
64	Extra-Nuclear
5	Gray Matter
4	Claustrum
2	Sub-Gyral
2	Frontal Lobe
1	Lentiform Nucleus
1	Putamen
----------------------
Cluster 14
Number of voxels: 18
Peak MNI coordinate: 20 26 26
Peak MNI coordinate region: // Right Cerebrum // Frontal Lobe // Sub-Gyral // White Matter // undefined // undefined
Peak intensity (t-value): -3.4336
# voxels	structure
18	--TOTAL # VOXELS--
18	White Matter
18	Right Cerebrum
12	Frontal Lobe
12	Sub-Gyral
6	Limbic Lobe
4	Anterior Cingulate
2	Cingulate Gyrus
----------------------
Cluster 15
Number of voxels: 8
Peak MNI coordinate: 24 -52 30
Peak MNI coordinate region: // Right Cerebrum // Parietal Lobe // Sub-Gyral // White Matter // undefined // undefined
Peak intensity (t-value): -3.7014
# voxels	structure
8	--TOTAL # VOXELS--
8	White Matter
8	Right Cerebrum
6	Parietal Lobe
6	Sub-Gyral
1	Frontal Lobe
1	Limbic Lobe
1	Cingulate Gyrus
1	Precuneus
----------------------
Cluster 16
Number of voxels: 143
Peak MNI coordinate: -18 10 34
Peak MNI coordinate region: // Left Cerebrum // Frontal Lobe // Sub-Gyral // White Matter // undefined // undefined
Peak intensity (t-value): -4.3653
# voxels	structure
143	--TOTAL # VOXELS--
143	Left Cerebrum
133	White Matter
74	Cingulate Gyrus
74	Limbic Lobe
69	Frontal Lobe
69	Sub-Gyral
10	Gray Matter
7	brodmann area 24
4	Cingulum_Mid_L (aal)
3	brodmann area 32
----------------------
Cluster 17
Number of voxels: 7
Peak MNI coordinate: 36 -30 30
Peak MNI coordinate region: // Right Cerebrum // Frontal Lobe // Inferior Parietal Lobule // White Matter // undefined // undefined
Peak intensity (t-value): -3.4299
# voxels	structure
7	--TOTAL # VOXELS--
7	Inferior Parietal Lobule
7	Right Cerebrum
7	White Matter
7	Frontal Lobe
----------------------
Cluster 18
Number of voxels: 12
Peak MNI coordinate: -32 -30 32
Peak MNI coordinate region: // Left Cerebrum // Frontal Lobe // Sub-Gyral // White Matter // undefined // undefined
Peak intensity (t-value): -3.5015
# voxels	structure
12	--TOTAL # VOXELS--
12	Left Cerebrum
12	White Matter
12	Frontal Lobe
7	Sub-Gyral
5	Inferior Parietal Lobule
----------------------
Cluster 19
Number of voxels: 29
Peak MNI coordinate: 20 -8 38
Peak MNI coordinate region: // Right Cerebrum // Frontal Lobe // Sub-Gyral // White Matter // undefined // undefined
Peak intensity (t-value): -3.675
# voxels	structure
29	--TOTAL # VOXELS--
29	White Matter
29	Right Cerebrum
19	Frontal Lobe
19	Sub-Gyral
10	Cingulate Gyrus
10	Limbic Lobe
----------------------
Cluster 20
Number of voxels: 14
Peak MNI coordinate: 0 20 38
Peak MNI coordinate region: // Inter-Hemispheric // undefined // undefined // undefined // undefined // Cingulum_Mid_L (aal)
Peak intensity (t-value): 3.0918
# voxels	structure
14	--TOTAL # VOXELS--
8	Frontal_Sup_Medial_L (aal)
7	Inter-Hemispheric
7	Left Cerebrum
7	Cingulate Gyrus
6	Cingulum_Mid_L (aal)
5	Gray Matter
5	brodmann area 32
5	Frontal Lobe
2	Limbic Lobe
>>
