# Supplementary material for: Distinct changes in brain metabolism in patients with dementia and hearing loss
Source: Brain Behav. 2024 Jan 6;14(1):e3374. doi: 10.1002/brb3.3374 (PMC10771228; doi:10.1002/brb3.3374)
Supplement: Supplementary file 4 — Supp Table S4 Information [file BRB3-14-e3374-s003.xlsx]

## Sheet: Pure ADCI
Number of clusters found: 47
----------------------
Cluster 1
Number of voxels: 8
Peak MNI coordinate: 6 -34 -54
Peak MNI coordinate region: // undefined // undefined // undefined // undefined // undefined // undefined
Peak intensity (t-value): 5.5493
# voxels	structure
8	--TOTAL # VOXELS--
2	Right Brainstem
2	Medulla
----------------------
Cluster 2
Number of voxels: 5
Peak MNI coordinate: -4 -40 -52
Peak MNI coordinate region: // Left Brainstem // Medulla // undefined // undefined // undefined // undefined
Peak intensity (t-value): 7.0532
# voxels	structure
5	--TOTAL # VOXELS--
3	Medulla
3	Left Brainstem
----------------------
Cluster 3
Number of voxels: 14
Peak MNI coordinate: -20 -6 -34
Peak MNI coordinate region: // Left Cerebrum // Limbic Lobe // Uncus // Gray Matter // brodmann area 36 // ParaHippocampal_L (aal)
Peak intensity (t-value): 5.4045
# voxels	structure
14	--TOTAL # VOXELS--
14	Left Cerebrum
14	Limbic Lobe
14	ParaHippocampal_L (aal)
14	Uncus
10	Gray Matter
7	brodmann area 36
4	White Matter
3	brodmann area 28
----------------------
Cluster 4
Number of voxels: 439
Peak MNI coordinate: 62 -22 -12
Peak MNI coordinate region: // Right Cerebrum // Temporal Lobe // Middle Temporal Gyrus // White Matter // undefined // Temporal_Mid_R (aal)
Peak intensity (t-value): 25.4926
# voxels	structure
439	--TOTAL # VOXELS--
368	Right Cerebrum
367	Temporal Lobe
285	Middle Temporal Gyrus
230	Temporal_Inf_R (aal)
209	Temporal_Mid_R (aal)
176	Gray Matter
163	White Matter
106	brodmann area 21
83	Inferior Temporal Gyrus
60	brodmann area 20
10	brodmann area 37
----------------------
Cluster 5
Number of voxels: 19
Peak MNI coordinate: -26 -26 -24
Peak MNI coordinate region: // Left Cerebrum // Limbic Lobe // Parahippocampa Gyrus // Gray Matter // brodmann area 35 // ParaHippocampal_L (aal)
Peak intensity (t-value): 6.4764
# voxels	structure
19	--TOTAL # VOXELS--
18	ParaHippocampal_L (aal)
16	Left Cerebrum
16	Parahippocampa Gyrus
16	Limbic Lobe
10	White Matter
6	Gray Matter
4	brodmann area 35
2	brodmann area 36
1	Culmen
1	Fusiform_L (aal)
1	Cerebellum Anterior Lobe
1	Left Cerebellum
----------------------
Cluster 6
Number of voxels: 10
Peak MNI coordinate: -54 -18 -24
Peak MNI coordinate region: // Left Cerebrum // Temporal Lobe // Inferior Temporal Gyrus // White Matter // undefined // Temporal_Mid_L (aal)
Peak intensity (t-value): 5.7942
# voxels	structure
10	--TOTAL # VOXELS--
10	Left Cerebrum
10	Temporal Lobe
10	White Matter
9	Inferior Temporal Gyrus
6	Temporal_Mid_L (aal)
4	Temporal_Inf_L (aal)
1	Sub-Gyral
----------------------
Cluster 7
Number of voxels: 13
Peak MNI coordinate: -68 -24 -22
Peak MNI coordinate region: // undefined // undefined // undefined // undefined // undefined // undefined
Peak intensity (t-value): 6.7172
# voxels	structure
13	--TOTAL # VOXELS--
8	Temporal_Inf_L (aal)
1	Temporal Lobe
1	Left Cerebrum
1	Temporal_Mid_L (aal)
1	Middle Temporal Gyrus
----------------------
Cluster 8
Number of voxels: 10
Peak MNI coordinate: 40 -38 -18
Peak MNI coordinate region: // Right Cerebrum // Temporal Lobe // Fusiform Gyrus // White Matter // undefined // Fusiform_R (aal)
Peak intensity (t-value): 6.4418
# voxels	structure
10	--TOTAL # VOXELS--
10	Fusiform Gyrus
10	Fusiform_R (aal)
10	Right Cerebrum
10	Temporal Lobe
5	White Matter
4	brodmann area 20
4	Gray Matter
----------------------
Cluster 9
Number of voxels: 5
Peak MNI coordinate: 32 -92 -18
Peak MNI coordinate region: // Right Cerebrum // Occipital Lobe // Inferior Occipital Gyrus // Gray Matter // brodmann area 18 // Lingual_R (aal)
Peak intensity (t-value): 7.806
# voxels	structure
5	--TOTAL # VOXELS--
5	Inferior Occipital Gyrus
5	Occipital Lobe
5	Right Cerebrum
3	Lingual_R (aal)
3	White Matter
2	Occipital_Inf_R (aal)
2	brodmann area 18
2	Gray Matter
----------------------
Cluster 10
Number of voxels: 7
Peak MNI coordinate: 50 44 -16
Peak MNI coordinate region: // undefined // undefined // undefined // undefined // undefined // Frontal_Inf_Orb_R (aal)
Peak intensity (t-value): 6.146
# voxels	structure
7	--TOTAL # VOXELS--
6	Frontal_Inf_Orb_R (aal)
2	Right Cerebrum
2	Frontal Lobe
1	Middle Frontal Gyrus
1	Frontal_Mid_Orb_R (aal)
1	Inferior Frontal Gyrus
----------------------
Cluster 11
Number of voxels: 20
Peak MNI coordinate: 14 52 -14
Peak MNI coordinate region: // Right Cerebrum // Frontal Lobe // Superior Frontal Gyrus // White Matter // undefined // Frontal_Sup_Orb_R (aal)
Peak intensity (t-value): 6.4538
# voxels	structure
20	--TOTAL # VOXELS--
20	Right Cerebrum
20	White Matter
20	Frontal Lobe
15	Frontal_Sup_Orb_R (aal)
14	Superior Frontal Gyrus
6	Sub-Gyral
----------------------
Cluster 12
Number of voxels: 6
Peak MNI coordinate: -16 -72 -14
Peak MNI coordinate region: // Left Cerebrum // Occipital Lobe // Sub-Gyral // undefined // undefined // Cerebelum_6_L (aal)
Peak intensity (t-value): 5.5189
# voxels	structure
6	--TOTAL # VOXELS--
5	Occipital Lobe
5	Left Cerebrum
4	Cerebelum_6_L (aal)
3	Sub-Gyral
2	Lingual_L (aal)
2	Lingual Gyrus
----------------------
Cluster 13
Number of voxels: 19
Peak MNI coordinate: -14 -16 -12
Peak MNI coordinate region: // Left Brainstem // Midbrain // undefined // undefined // undefined // undefined
Peak intensity (t-value): 7.1892
# voxels	structure
19	--TOTAL # VOXELS--
19	Midbrain
19	Left Brainstem
----------------------
Cluster 14
Number of voxels: 103
Peak MNI coordinate: 18 -56 -8
Peak MNI coordinate region: // Right Cerebrum // Limbic Lobe // Parahippocampa Gyrus // Gray Matter // brodmann area 19 // Lingual_R (aal)
Peak intensity (t-value): 11.0503
# voxels	structure
103	--TOTAL # VOXELS--
89	Lingual_R (aal)
73	Right Cerebrum
48	Gray Matter
47	Occipital Lobe
40	brodmann area 19
37	Lingual Gyrus
26	Limbic Lobe
25	Cerebellum Anterior Lobe
25	Parahippocampa Gyrus
25	Right Cerebellum
23	Culmen
21	White Matter
8	Fusiform_R (aal)
4	brodmann area 18
3	Cerebelum_4_5_R (aal)
3	Vermis_4_5 (aal)
2	brodmann area 30
2	Culmen of Vermis
1	Posterior Cingulate
1	Fusiform Gyrus
1	brodmann area 37
1	Cuneus
----------------------
Cluster 15
Number of voxels: 45
Peak MNI coordinate: 28 42 -6
Peak MNI coordinate region: // Right Cerebrum // Frontal Lobe // Middle Frontal Gyrus // Gray Matter // brodmann area 11 // undefined
Peak intensity (t-value): 7.5699
# voxels	structure
45	--TOTAL # VOXELS--
45	Right Cerebrum
45	Frontal Lobe
44	Middle Frontal Gyrus
24	White Matter
21	Gray Matter
15	brodmann area 11
6	brodmann area 47
5	Frontal_Mid_Orb_R (aal)
3	Frontal_Inf_Orb_R (aal)
1	Sub-Gyral
----------------------
Cluster 16
Number of voxels: 21
Peak MNI coordinate: -30 -66 -4
Peak MNI coordinate region: // Left Cerebrum // Occipital Lobe // Sub-Gyral // White Matter // undefined // Fusiform_L (aal)
Peak intensity (t-value): 8.5774
# voxels	structure
21	--TOTAL # VOXELS--
21	Left Cerebrum
18	Occipital Lobe
17	White Matter
17	Sub-Gyral
10	Fusiform_L (aal)
4	Lingual Gyrus
4	Lingual_L (aal)
4	Gray Matter
3	Temporal Lobe
2	brodmann area 19
----------------------
Cluster 17
Number of voxels: 8
Peak MNI coordinate: -54 -54 -6
Peak MNI coordinate region: // Left Cerebrum // Temporal Lobe // Middle Temporal Gyrus // White Matter // undefined // Temporal_Inf_L (aal)
Peak intensity (t-value): 5.2121
# voxels	structure
8	--TOTAL # VOXELS--
8	Left Cerebrum
8	Temporal Lobe
8	White Matter
6	Temporal_Inf_L (aal)
4	Middle Temporal Gyrus
4	Sub-Gyral
2	Temporal_Mid_L (aal)
----------------------
Cluster 18
Number of voxels: 9
Peak MNI coordinate: 32 -68 -2
Peak MNI coordinate region: // Right Cerebrum // Occipital Lobe // Sub-Gyral // White Matter // undefined // undefined
Peak intensity (t-value): 6.4918
# voxels	structure
9	--TOTAL # VOXELS--
9	Right Cerebrum
9	White Matter
9	Occipital Lobe
7	Sub-Gyral
2	Middle Occipital Gyrus
----------------------
Cluster 19
Number of voxels: 10
Peak MNI coordinate: -10 -50 -2
Peak MNI coordinate region: // Left Cerebellum // Cerebellum Anterior Lobe // Culmen // undefined // undefined // Lingual_L (aal)
Peak intensity (t-value): 6.7355
# voxels	structure
10	--TOTAL # VOXELS--
8	Lingual_L (aal)
7	Left Cerebellum
7	Cerebellum Anterior Lobe
7	Culmen
3	Limbic Lobe
3	Gray Matter
3	Left Cerebrum
2	Parahippocampa Gyrus
2	brodmann area 30
2	Cerebelum_4_5_L (aal)
1	Lingual Gyrus
----------------------
Cluster 20
Number of voxels: 46
Peak MNI coordinate: -2 -54 6
Peak MNI coordinate region: // Left Cerebrum // Limbic Lobe // Posterior Cingulate // undefined // undefined // Vermis_4_5 (aal)
Peak intensity (t-value): 10.1568
# voxels	structure
46	--TOTAL # VOXELS--
30	Limbic Lobe
30	Posterior Cingulate
30	Left Cerebrum
16	Gray Matter
16	Inter-Hemispheric
11	Vermis_4_5 (aal)
9	brodmann area 29
9	Precuneus_L (aal)
7	brodmann area 30
7	Calcarine_L (aal)
4	Lingual_L (aal)
2	Cerebelum_4_5_L (aal)
----------------------
Cluster 21
Number of voxels: 6
Peak MNI coordinate: -38 34 2
Peak MNI coordinate region: // Left Cerebrum // Frontal Lobe // Inferior Frontal Gyrus // White Matter // undefined // Frontal_Inf_Tri_L (aal)
Peak intensity (t-value): 5.2623
# voxels	structure
6	--TOTAL # VOXELS--
6	Frontal Lobe
6	Frontal_Inf_Tri_L (aal)
6	Left Cerebrum
6	White Matter
3	Inferior Frontal Gyrus
3	Sub-Gyral
----------------------
Cluster 22
Number of voxels: 12
Peak MNI coordinate: -40 60 2
Peak MNI coordinate region: // Left Cerebrum // Frontal Lobe // Middle Frontal Gyrus // Gray Matter // brodmann area 10 // undefined
Peak intensity (t-value): 6.6222
# voxels	structure
12	--TOTAL # VOXELS--
12	Frontal Lobe
12	Left Cerebrum
11	Middle Frontal Gyrus
9	Frontal_Mid_L (aal)
6	brodmann area 10
6	Gray Matter
5	White Matter
1	Inferior Frontal Gyrus
----------------------
Cluster 23
Number of voxels: 5
Peak MNI coordinate: 40 62 2
Peak MNI coordinate region: // Right Cerebrum // Frontal Lobe // Superior Frontal Gyrus // Gray Matter // brodmann area 10 // Frontal_Mid_R (aal)
Peak intensity (t-value): 6.6555
# voxels	structure
5	--TOTAL # VOXELS--
5	Frontal_Mid_R (aal)
5	Right Cerebrum
5	Frontal Lobe
2	Superior Frontal Gyrus
2	Middle Frontal Gyrus
1	Gray Matter
1	brodmann area 10
1	Inferior Frontal Gyrus
----------------------
Cluster 24
Number of voxels: 56
Peak MNI coordinate: 58 0 8
Peak MNI coordinate region: // Right Cerebrum // Frontal Lobe // Precentral Gyrus // White Matter // undefined // Rolandic_Oper_R (aal)
Peak intensity (t-value): 6.5177
# voxels	structure
56	--TOTAL # VOXELS--
56	Right Cerebrum
49	Rolandic_Oper_R (aal)
45	Precentral Gyrus
44	Frontal Lobe
27	White Matter
22	Gray Matter
16	brodmann area 6
12	Temporal Lobe
11	Superior Temporal Gyrus
6	Heschl_R (aal)
6	brodmann area 22
----------------------
Cluster 25
Number of voxels: 21
Peak MNI coordinate: -28 8 10
Peak MNI coordinate region: // Left Cerebrum // Sub-lobar // Extra-Nuclear // White Matter // undefined // undefined
Peak intensity (t-value): 6.7699
# voxels	structure
21	--TOTAL # VOXELS--
21	Sub-lobar
21	Left Cerebrum
11	White Matter
11	Extra-Nuclear
10	Putamen_L (aal)
10	Gray Matter
7	Claustrum
3	Lentiform Nucleus
3	Putamen
----------------------
Cluster 26
Number of voxels: 8
Peak MNI coordinate: -18 46 14
Peak MNI coordinate region: // Left Cerebrum // Frontal Lobe // Medial Frontal Gyrus // White Matter // undefined // undefined
Peak intensity (t-value): 5.6789
# voxels	structure
8	--TOTAL # VOXELS--
8	Left Cerebrum
6	Medial Frontal Gyrus
6	Frontal Lobe
5	White Matter
3	Gray Matter
2	Anterior Cingulate
2	Frontal_Sup_L (aal)
2	brodmann area 10
2	Limbic Lobe
1	brodmann area 32
----------------------
Cluster 27
Number of voxels: 13
Peak MNI coordinate: 50 -66 18
Peak MNI coordinate region: // Right Cerebrum // Temporal Lobe // Middle Temporal Gyrus // Gray Matter // brodmann area 39 // Temporal_Mid_R (aal)
Peak intensity (t-value): 9.1523
# voxels	structure
13	--TOTAL # VOXELS--
13	Middle Temporal Gyrus
13	Right Cerebrum
13	Temporal_Mid_R (aal)
11	Temporal Lobe
7	White Matter
6	Gray Matter
5	brodmann area 39
2	Occipital Lobe
1	brodmann area 19
----------------------
Cluster 28
Number of voxels: 37
Peak MNI coordinate: -48 -80 22
Peak MNI coordinate region: // Left Cerebrum // Temporal Lobe // Middle Temporal Gyrus // Gray Matter // brodmann area 39 // undefined
Peak intensity (t-value): 6.9864
# voxels	structure
37	--TOTAL # VOXELS--
37	Left Cerebrum
31	Temporal Lobe
28	Middle Temporal Gyrus
24	Occipital_Mid_L (aal)
20	Gray Matter
14	brodmann area 39
11	White Matter
7	Angular_L (aal)
6	brodmann area 19
6	Occipital Lobe
6	Superior Occipital Gyrus
3	Angular Gyrus
----------------------
Cluster 29
Number of voxels: 9
Peak MNI coordinate: -46 -50 20
Peak MNI coordinate region: // Left Cerebrum // Temporal Lobe // Superior Temporal Gyrus // White Matter // undefined // Temporal_Mid_L (aal)
Peak intensity (t-value): 5.4346
# voxels	structure
9	--TOTAL # VOXELS--
9	White Matter
9	Left Cerebrum
8	Superior Temporal Gyrus
8	Temporal Lobe
7	Temporal_Mid_L (aal)
1	Parietal Lobe
1	Inferior Parietal Lobule
1	Angular_L (aal)
----------------------
Cluster 30
Number of voxels: 11
Peak MNI coordinate: 42 -82 26
Peak MNI coordinate region: // Right Cerebrum // Occipital Lobe // Superior Occipital Gyrus // Gray Matter // brodmann area 19 // Occipital_Mid_R (aal)
Peak intensity (t-value): 5.4932
# voxels	structure
11	--TOTAL # VOXELS--
11	Occipital_Mid_R (aal)
11	Right Cerebrum
7	Occipital Lobe
7	Superior Occipital Gyrus
6	White Matter
5	brodmann area 19
5	Gray Matter
4	Temporal Lobe
4	Middle Temporal Gyrus
----------------------
Cluster 31
Number of voxels: 6
Peak MNI coordinate: -38 -46 24
Peak MNI coordinate region: // Left Cerebrum // Parietal Lobe // Sub-Gyral // White Matter // undefined // undefined
Peak intensity (t-value): 5.4201
# voxels	structure
6	--TOTAL # VOXELS--
6	Parietal Lobe
6	White Matter
6	Left Cerebrum
5	Sub-Gyral
1	Inferior Parietal Lobule
----------------------
Cluster 32
Number of voxels: 18
Peak MNI coordinate: -36 -52 28
Peak MNI coordinate region: // Left Cerebrum // Parietal Lobe // Supramarginal Gyrus // White Matter // undefined // undefined
Peak intensity (t-value): 7.0356
# voxels	structure
18	--TOTAL # VOXELS--
18	Supramarginal Gyrus
18	White Matter
18	Left Cerebrum
13	Parietal Lobe
6	Angular_L (aal)
5	Temporal Lobe
----------------------
Cluster 33
Number of voxels: 10
Peak MNI coordinate: -8 -56 32
Peak MNI coordinate region: // Left Cerebrum // Parietal Lobe // Precuneus // White Matter // undefined // Precuneus_L (aal)
Peak intensity (t-value): 5.5495
# voxels	structure
10	--TOTAL # VOXELS--
10	Left Cerebrum
10	White Matter
9	Precuneus_L (aal)
9	Parietal Lobe
9	Precuneus
1	Limbic Lobe
1	Cingulum_Post_L (aal)
1	Cingulate Gyrus
----------------------
Cluster 34
Number of voxels: 13
Peak MNI coordinate: -32 -66 34
Peak MNI coordinate region: // Left Cerebrum // Parietal Lobe // Precuneus // Gray Matter // brodmann area 39 // Occipital_Mid_L (aal)
Peak intensity (t-value): 6.3548
# voxels	structure
13	--TOTAL # VOXELS--
13	Left Cerebrum
13	Occipital_Mid_L (aal)
13	Parietal Lobe
9	White Matter
8	Precuneus
5	Sub-Gyral
4	brodmann area 39
4	Gray Matter
----------------------
Cluster 35
Number of voxels: 9
Peak MNI coordinate: 28 16 30
Peak MNI coordinate region: // Right Cerebrum // Frontal Lobe // Sub-Gyral // White Matter // undefined // undefined
Peak intensity (t-value): 5.4228
# voxels	structure
9	--TOTAL # VOXELS--
9	Right Cerebrum
9	White Matter
9	Frontal Lobe
6	Sub-Gyral
3	Middle Frontal Gyrus
2	Frontal_Mid_R (aal)
1	Frontal_Inf_Oper_R (aal)
----------------------
Cluster 36
Number of voxels: 33
Peak MNI coordinate: 16 -60 42
Peak MNI coordinate region: // Right Cerebrum // Parietal Lobe // Precuneus // White Matter // undefined // Precuneus_R (aal)
Peak intensity (t-value): 7.744
# voxels	structure
33	--TOTAL # VOXELS--
33	Parietal Lobe
33	Precuneus
33	Precuneus_R (aal)
33	Right Cerebrum
30	White Matter
3	brodmann area 7
3	Gray Matter
----------------------
Cluster 37
Number of voxels: 18
Peak MNI coordinate: 12 22 36
Peak MNI coordinate region: // Right Cerebrum // Limbic Lobe // Cingulate Gyrus // Gray Matter // brodmann area 32 // Cingulum_Mid_R (aal)
Peak intensity (t-value): 5.5799
# voxels	structure
18	--TOTAL # VOXELS--
18	Cingulum_Mid_R (aal)
18	Right Cerebrum
14	Cingulate Gyrus
13	Gray Matter
12	Limbic Lobe
9	brodmann area 32
6	Frontal Lobe
4	Medial Frontal Gyrus
4	brodmann area 9
4	White Matter
----------------------
Cluster 38
Number of voxels: 33
Peak MNI coordinate: -2 0 38
Peak MNI coordinate region: // Left Cerebrum // Limbic Lobe // Cingulate Gyrus // Gray Matter // brodmann area 24 // Cingulum_Mid_L (aal)
Peak intensity (t-value): 6.9577
# voxels	structure
33	--TOTAL # VOXELS--
33	Cingulum_Mid_L (aal)
31	Cingulate Gyrus
31	Left Cerebrum
31	Limbic Lobe
24	Gray Matter
24	brodmann area 24
3	White Matter
2	Inter-Hemispheric
----------------------
Cluster 39
Number of voxels: 11
Peak MNI coordinate: 26 -42 38
Peak MNI coordinate region: // Right Cerebrum // Frontal Lobe // Sub-Gyral // White Matter // undefined // undefined
Peak intensity (t-value): 6.2352
# voxels	structure
11	--TOTAL # VOXELS--
11	Sub-Gyral
11	White Matter
11	Right Cerebrum
7	Frontal Lobe
4	Parietal Lobe
----------------------
Cluster 40
Number of voxels: 6
Peak MNI coordinate: 40 -10 42
Peak MNI coordinate region: // Right Cerebrum // Frontal Lobe // Precentral Gyrus // White Matter // undefined // undefined
Peak intensity (t-value): 5.7729
# voxels	structure
6	--TOTAL # VOXELS--
6	Precentral Gyrus
6	Right Cerebrum
6	White Matter
6	Frontal Lobe
2	Precentral_R (aal)
----------------------
Cluster 41
Number of voxels: 6
Peak MNI coordinate: -8 46 44
Peak MNI coordinate region: // Left Cerebrum // Frontal Lobe // Superior Frontal Gyrus // Gray Matter // brodmann area 8 // Frontal_Sup_Medial_L (aal)
Peak intensity (t-value): 5.5591
# voxels	structure
6	--TOTAL # VOXELS--
6	Frontal Lobe
6	Left Cerebrum
5	Frontal_Sup_Medial_L (aal)
5	Superior Frontal Gyrus
5	White Matter
1	Gray Matter
1	Frontal_Sup_L (aal)
1	brodmann area 8
1	Medial Frontal Gyrus
----------------------
Cluster 42
Number of voxels: 36
Peak MNI coordinate: -48 -50 56
Peak MNI coordinate region: // undefined // undefined // undefined // undefined // undefined // Parietal_Inf_L (aal)
Peak intensity (t-value): 10.321
# voxels	structure
36	--TOTAL # VOXELS--
35	Parietal_Inf_L (aal)
25	Inferior Parietal Lobule
23	Left Cerebrum
23	Parietal Lobe
18	brodmann area 40
18	Gray Matter
----------------------
Cluster 43
Number of voxels: 9
Peak MNI coordinate: 14 -80 56
Peak MNI coordinate region: // undefined // undefined // undefined // undefined // undefined // Parietal_Sup_R (aal)
Peak intensity (t-value): 6.2929
# voxels	structure
9	--TOTAL # VOXELS--
4	Parietal_Sup_R (aal)
3	Precuneus_R (aal)
1	Right Cerebrum
1	Parietal Lobe
----------------------
Cluster 44
Number of voxels: 7
Peak MNI coordinate: -12 -76 54
Peak MNI coordinate region: // undefined // undefined // undefined // undefined // undefined // Precuneus_L (aal)
Peak intensity (t-value): 6.8673
# voxels	structure
7	--TOTAL # VOXELS--
5	Precuneus_L (aal)
2	Parietal_Sup_L (aal)
1	Parietal Lobe
1	Superior Parietal Lobule
1	Left Cerebrum
----------------------
Cluster 45
Number of voxels: 7
Peak MNI coordinate: -6 -26 56
Peak MNI coordinate region: // Left Cerebrum // Frontal Lobe // Medial Frontal Gyrus // White Matter // undefined // Paracentral_Lobule_L (aal)
Peak intensity (t-value): 6.0179
# voxels	structure
7	--TOTAL # VOXELS--
7	Frontal Lobe
7	Left Cerebrum
7	Paracentral_Lobule_L (aal)
6	Medial Frontal Gyrus
4	White Matter
2	brodmann area 6
2	Gray Matter
1	Paracentral Lobule
----------------------
Cluster 46
Number of voxels: 141
Peak MNI coordinate: -28 -12 64
Peak MNI coordinate region: // Left Cerebrum // Frontal Lobe // Middle Frontal Gyrus // Gray Matter // brodmann area 6 // Precentral_L (aal)
Peak intensity (t-value): 12.6634
# voxels	structure
141	--TOTAL # VOXELS--
141	Frontal Lobe
141	Left Cerebrum
79	Precentral_L (aal)
71	White Matter
60	brodmann area 6
60	Gray Matter
53	Precentral Gyrus
43	Middle Frontal Gyrus
28	Sub-Gyral
17	Medial Frontal Gyrus
9	Supp_Motor_Area_L (aal)
7	Frontal_Sup_L (aal)
1	Paracentral_Lobule_L (aal)
----------------------
Cluster 47
Number of voxels: 9
Peak MNI coordinate: -2 -8 62
Peak MNI coordinate region: // Left Cerebrum // Frontal Lobe // Medial Frontal Gyrus // Gray Matter // brodmann area 6 // Supp_Motor_Area_L (aal)
Peak intensity (t-value): 5.8162
# voxels	structure
9	--TOTAL # VOXELS--
9	Supp_Motor_Area_L (aal)
6	Left Cerebrum
6	Medial Frontal Gyrus
6	Frontal Lobe
6	brodmann area 6
6	Gray Matter
3	Inter-Hemispheric
>>

## Sheet: Pure LBDCI
Number of clusters found: 11
----------------------
Cluster 1
Number of voxels: 13
Peak MNI coordinate: -22 38 -10
Peak MNI coordinate region: // Left Cerebrum // Frontal Lobe // Middle Frontal Gyrus // White Matter // undefined // Frontal_Mid_Orb_L (aal)
Peak intensity (t-value): -4.0592
# voxels	structure
13	--TOTAL # VOXELS--
13	Left Cerebrum
13	White Matter
13	Frontal Lobe
9	Middle Frontal Gyrus
6	Frontal_Mid_Orb_L (aal)
3	Frontal_Inf_Orb_L (aal)
3	Inferior Frontal Gyrus
2	Frontal_Sup_Orb_L (aal)
1	Sub-Gyral
----------------------
Cluster 2
Number of voxels: 321
Peak MNI coordinate: 58 -2 -8
Peak MNI coordinate region: // Right Cerebrum // Temporal Lobe // Middle Temporal Gyrus // White Matter // undefined // Temporal_Sup_R (aal)
Peak intensity (t-value): -5.2357
# voxels	structure
321	--TOTAL # VOXELS--
318	Right Cerebrum
318	Temporal Lobe
311	Temporal_Sup_R (aal)
211	Superior Temporal Gyrus
169	White Matter
126	Gray Matter
106	Middle Temporal Gyrus
67	brodmann area 21
55	brodmann area 22
10	Temporal_Pole_Sup_R (aal)
----------------------
Cluster 3
Number of voxels: 406
Peak MNI coordinate: -64 -32 8
Peak MNI coordinate region: // Left Cerebrum // Temporal Lobe // Superior Temporal Gyrus // undefined // undefined // Temporal_Mid_L (aal)
Peak intensity (t-value): -5.0688
# voxels	structure
406	--TOTAL # VOXELS--
406	Left Cerebrum
406	Temporal Lobe
315	Superior Temporal Gyrus
274	Temporal_Mid_L (aal)
239	White Matter
144	Gray Matter
132	Temporal_Sup_L (aal)
90	Middle Temporal Gyrus
69	brodmann area 22
47	brodmann area 21
26	brodmann area 42
1	Transverse Temporal Gyrus
----------------------
Cluster 4
Number of voxels: 17
Peak MNI coordinate: 62 -42 2
Peak MNI coordinate region: // Right Cerebrum // Temporal Lobe // Middle Temporal Gyrus // White Matter // undefined // Temporal_Mid_R (aal)
Peak intensity (t-value): -3.8117
# voxels	structure
17	--TOTAL # VOXELS--
17	Right Cerebrum
17	Temporal Lobe
17	Temporal_Mid_R (aal)
16	Middle Temporal Gyrus
15	Gray Matter
10	brodmann area 22
5	brodmann area 21
2	White Matter
1	Superior Temporal Gyrus
----------------------
Cluster 5
Number of voxels: 10
Peak MNI coordinate: -26 32 4
Peak MNI coordinate region: // Left Cerebrum // Frontal Lobe // Sub-Gyral // White Matter // undefined // Insula_L (aal)
Peak intensity (t-value): 4.664
# voxels	structure
10	--TOTAL # VOXELS--
10	Left Cerebrum
10	Sub-Gyral
10	White Matter
10	Frontal Lobe
5	Insula_L (aal)
----------------------
Cluster 6
Number of voxels: 46
Peak MNI coordinate: 44 20 10
Peak MNI coordinate region: // Right Cerebrum // Frontal Lobe // Inferior Frontal Gyrus // undefined // undefined // Frontal_Inf_Tri_R (aal)
Peak intensity (t-value): -4.8338
# voxels	structure
46	--TOTAL # VOXELS--
46	Right Cerebrum
40	Frontal Lobe
29	Inferior Frontal Gyrus
27	Frontal_Inf_Oper_R (aal)
23	Gray Matter
19	Frontal_Inf_Tri_R (aal)
13	brodmann area 45
12	White Matter
11	Precentral Gyrus
8	brodmann area 44
6	Insula
6	Sub-lobar
2	brodmann area 13
----------------------
Cluster 7
Number of voxels: 8
Peak MNI coordinate: -46 -4 18
Peak MNI coordinate region: // Left Cerebrum // Frontal Lobe // Sub-Gyral // White Matter // undefined // Rolandic_Oper_L (aal)
Peak intensity (t-value): -4.116
# voxels	structure
8	--TOTAL # VOXELS--
8	Frontal Lobe
8	Left Cerebrum
5	Precentral_L (aal)
5	Sub-Gyral
5	White Matter
3	Gray Matter
2	Postcentral_L (aal)
2	brodmann area 44
2	Precentral Gyrus
1	Inferior Frontal Gyrus
1	brodmann area 6
1	Rolandic_Oper_L (aal)
----------------------
Cluster 8
Number of voxels: 10
Peak MNI coordinate: 52 -56 20
Peak MNI coordinate region: // Right Cerebrum // Temporal Lobe // Superior Temporal Gyrus // White Matter // undefined // Temporal_Mid_R (aal)
Peak intensity (t-value): -3.8271
# voxels	structure
10	--TOTAL # VOXELS--
10	Right Cerebrum
10	Temporal Lobe
10	White Matter
9	Superior Temporal Gyrus
9	Temporal_Mid_R (aal)
1	Supramarginal Gyrus
1	Temporal_Sup_R (aal)
----------------------
Cluster 9
Number of voxels: 13
Peak MNI coordinate: 42 36 38
Peak MNI coordinate region: // Right Cerebrum // Frontal Lobe // Superior Frontal Gyrus // Gray Matter // brodmann area 9 // Frontal_Mid_R (aal)
Peak intensity (t-value): -3.957
# voxels	structure
13	--TOTAL # VOXELS--
13	Frontal Lobe
13	Frontal_Mid_R (aal)
13	Right Cerebrum
12	Gray Matter
12	brodmann area 9
10	Superior Frontal Gyrus
3	Middle Frontal Gyrus
1	White Matter
----------------------
Cluster 10
Number of voxels: 40
Peak MNI coordinate: 42 -24 40
Peak MNI coordinate region: // Right Cerebrum // Parietal Lobe // Postcentral Gyrus // Gray Matter // brodmann area 3 // Postcentral_R (aal)
Peak intensity (t-value): -4.5019
# voxels	structure
40	--TOTAL # VOXELS--
40	Right Cerebrum
39	Postcentral_R (aal)
32	White Matter
22	Precentral Gyrus
22	Frontal Lobe
18	Postcentral Gyrus
18	Parietal Lobe
8	Gray Matter
7	brodmann area 3
1	brodmann area 4
1	SupraMarginal_R (aal)
----------------------
Cluster 11
Number of voxels: 27
Peak MNI coordinate: 24 2 64
Peak MNI coordinate region: // Right Cerebrum // Frontal Lobe // Middle Frontal Gyrus // White Matter // undefined // Frontal_Sup_R (aal)
Peak intensity (t-value): -4.4316
# voxels	structure
27	--TOTAL # VOXELS--
27	Frontal Lobe
27	Frontal_Sup_R (aal)
27	Right Cerebrum
20	Middle Frontal Gyrus
19	White Matter
8	brodmann area 6
8	Gray Matter
5	Sub-Gyral
2	Superior Frontal Gyrus
>>
